# Supplementary material for: Translational regulation of Anopheles gambiae mRNAs in the midgut during Plasmodium falciparum infection
Source: BMC Genomics. 2012 Aug 2;13:366. doi: 10.1186/1471-2164-13-366 (PMC3443010; doi:10.1186/1471-2164-13-366)
Supplement: Additional file 1 — Table S1.Analysis of the steady-state mRNA levels and mRNA association with polysomes during Plasmodium infection. (XLSX 470 kb) [file 1471-2164-13-366-S1.xlsx]

## Sheet: Sheet1
TRANSCRIPT	DIFF IN LOG	DIFF IN LOG	TTEST	TTEST	ImmunoDB	SET 1 INFP	SET 2 INFP	SET 3 INFP	AVG NORM	SET1UNINF P	SET2UNINF P	SET3UNINF P	AVG NORM	SET 1 INFNP	SET 2 INFNP	SET 3 INFNP	AVG NORM	SET1UNINF NP	SET2UNINF NP	SET3UNINF NP	AVG NORM	SET 1_5	SET 2_5	SET 3_5	SET 1_6	SET 2_6	SET 3_6	AVG UN TOT	AVG INF TOT
	FRACTIONATED	UNFRACTIONATED	(unpaired)	(unpaired)	Identity	NORMALIZED	NORMALIZED	NORMALIZED	INFP	NORMALIZED	NORMALIZED	NORMALIZED	UNINFP	NORMALIZED	NORMALIZED	NORMALIZED	INFNP	NORMALIZED	NORMALIZED	NORMALIZED	UNINFNP	UN TOT	UN TOT	UN TOT	INF TOT	INF TOT	INF TOT	NORMALIZED	NORMALIZED
			FOR FRACT ONLY	UNFRACT																		NORM	NORM	NORM	NORM	NORM	NORM
AGAP000005-RA	3.7796	-1.18575	0.0344922	0.343862		201.394	54.304	47.0076	100.902	15.1912	3.2357	16.7453	11.7241	45.3441	160.693	27.5004	77.8458	363.189	259.304	218.134	280.209	832.72	263	136.946	203.357	190.49	148.027	410.889	180.625
AGAP000013-RA	2.2783	0.1837	0.0152773	0.699591		28.3516	66.183	42.678	45.7375	12.6594	0	14.9512	9.20351	29.1498	72.6944	12.6353	38.1598	65.623	71.8724	60.8605	66.1186	92.5245	103	52.9111	55.7142	133.343	93.1141	82.8119	94.0572
AGAP000022-RA	2.1167	0.136468	0.0148608	0.466118		295.247	234.186	413.791	314.408	32.9144	16.1785	183.6	77.5643	186.235	332.864	368.654	295.918	613.236	484.786	483.268	527.097	934.984	728	765.655	1019.57	753.495	896.521	809.547	889.862
AGAP000027-RA	2.25571	1.04833	0.0373102	0.440899		109.496	549.828	21.6482	226.991	1.26594	132.664	0	44.6432	106.882	80.3465	4.45953	63.8961	160.663	159.247	65.6811	128.53	267.834	28	6.22484	362.142	224.355	38.2006	100.686	208.233
AGAP000028-RA	4.81738	0.741667	0.000221234	0.578019		48.882	278.308	43.915	123.702	2.53187	9.70709	3.58828	5.27575	42.1052	123.708	23.0409	62.9514	438.995	246.621	150.645	278.754	706.108	42	56.0236	841.284	171.441	331.868	268.044	448.198
AGAP000044-RA	1.35191	0.161057	0.0344577	0.826438		679.46	431.038	791.089	633.862	144.317	281.506	403.681	276.501	610.525	596.86	330.005	512.463	1430.13	890.654	876.752	1065.84	2254.68	1237	1951.49	3755.14	1085.8	1245.1	1814.39	2028.68
AGAP000053-RA	1.86549	0.730044	0.0266454	0.58868		74.3007	35.637	108.241	72.7263	3.79781	6.4714	41.8632	17.3775	66.3967	25.5068	34.1897	42.0311	98.4345	71.8724	64.4759	78.2609	204.528	105	152.509	596.142	78.3127	91.9203	154.012	255.458
AGAP000054-RA	3.06768	-1.27624	0.0456406	0.114018		26.3963	66.183	20.4112	37.6635	1.26594	48.5355	2.99023	17.5972	40.4858	135.186	5.20278	60.2916	462.755	242.393	251.275	318.808	525.929	353	192.97	117	226.472	99.0829	357.3	147.518
AGAP000082-RA	3.48029	-0.990288	0.0446641	0.124243		76.2559	25.455	111.334	71.0149	8.86156	6.4714	16.7453	10.6927	50.2024	118.607	63.9199	77.5763	433.338	194.478	207.89	278.569	594.105	327	280.118	172.714	169.325	262.629	400.407	201.556
AGAP000096-RA	-1.17241	0.699564	0.0346846	0.369438		14.6646	32.243	37.1113	28.0063	31.6484	55.0069	62.1968	49.6174	192.712	66.3177	75.0687	111.366	37.3372	38.0501	42.7831	39.3901	63.3062	86	77.8105	55.7142	211.656	101.47	75.7056	122.947
AGAP000120-RA	2.13363	0.608219	0.0172765	0.459165		99.7193	89.941	37.7298	75.7967	8.86156	12.9428	18.5394	13.4479	40.4858	39.5356	63.1767	47.7327	127.852	81.7372	72.3095	93.9661	170.44	106	74.6981	314.785	86.779	133.702	117.046	178.422
AGAP000126-RA	3.61609	-1.82342	0.0216937	0.154779		21.5081	22.061	50.1002	31.2231	13.9253	6.4714	4.18632	8.19434	3.23886	44.6369	17.0949	21.6569	228.549	95.8298	106.054	143.478	457.753	136	168.071	47.3571	59.2637	108.633	253.941	71.7513
AGAP000159-RA	3.52641	-0.216722	0.0175854	0.853247		105.585	115.396	83.5004	101.494	16.4572	16.1785	26.9121	19.8493	53.4412	278.024	39.3925	123.619	746.744	476.331	280.199	501.091	1090.82	152	124.497	289.714	476.226	410.657	455.771	392.199
AGAP000162-RA	2.43526	-0.985476	0.0138427	0.0798031		142.735	100.123	241.223	161.361	24.0528	3.2357	68.1773	31.8219	102.024	130.085	78.785	103.631	323.589	209.98	212.108	248.559	710.978	496	339.254	281.357	275.153	224.429	515.41	260.313
AGAP000179-RA	1.58764	1.50757	0.0412226	0.160608		100.697	198.549	358.124	219.123	41.7759	12.9428	128.58	61.0996	186.235	91.8246	231.152	169.737	240.995	147.973	275.379	221.449	345.749	162	71.5857	922.07	294.202	430.951	193.112	549.074
AGAP000180-RA	2.0861	2.42888	0.0219615	0.00496803		455.58	240.974	301.22	332.591	79.754	42.0641	128.58	83.466	195.951	239.764	607.982	347.899	596.264	390.366	755.031	580.554	521.059	233	258.331	2050.28	1322.85	2078.35	337.463	1817.16
AGAP000187-RA	5.04532	-1.64587	0.0162743	0.108463		17.5975	22.061	29.0705	22.9097	0	3.2357	2.99023	2.07531	16.1943	65.0424	16.3516	32.5294	213.84	131.061	156.671	167.191	501.58	282	164.958	47.3571	91.0121	164.74	316.179	101.036
AGAP000202-RA	3.63386	-0.167179	0.0250927	0.750336		20.5304	16.97	32.7816	23.4274	0	3.2357	2.39218	1.87596	35.6275	39.5356	15.6083	30.2571	65.623	46.5057	53.0269	55.0519	180.179	94	127.609	139.285	167.208	51.3321	133.929	119.275
AGAP000261-RA	2.85947	-0.287466	0.0205191	0.680946		33.2398	118.79	48.8632	66.9643	7.59562	0	28.1082	11.9013	68.0161	67.5931	20.8111	52.1401	183.292	140.926	119.913	148.044	301.922	159	171.183	314.785	129.11	74.0137	210.702	172.636
AGAP000264-RA	2.19065	-0.182094	0.0436105	0.754267		130.026	112.002	321.013	187.68	54.4353	38.8284	52.6281	48.6306	207.287	262.72	135.272	201.76	663.019	363.59	347.085	457.898	1295.34	528	507.324	866.356	586.287	601.66	776.889	684.768
AGAP000305-RA	2.59004	1.62035	0.02086	0.0131871		57.6808	78.062	55.6669	63.8032	2.53187	3.2357	22.7258	9.49778	21.0526	29.3328	101.083	50.4894	122.195	39.4593	87.9765	83.2101	34.088	73	65.3608	208.928	194.724	126.54	57.4829	176.73
AGAP000325-RA	1.54615	0.91144	0.00884361	0.301369		186.729	254.55	141.641	194.307	96.2112	45.2998	53.2261	64.9124	259.109	149.215	171.692	193.339	458.23	293.127	204.274	318.543	603.844	183	202.307	1025.14	393.68	441.695	329.717	620.172
AGAP000337-RA	2.9632	-0.830903	0.048478	0.364033		44.9715	13.576	96.4893	51.6789	3.79781	3.2357	19.7355	8.92301	27.5303	40.8109	20.0679	29.4697	195.738	102.876	97.6178	132.077	336.01	137	130.722	220.071	65.6134	53.7197	201.244	113.135
AGAP000340-RA	1.3503	0.0304148	0.0348552	0.972472		180.863	42.425	111.952	111.747	62.0309	19.4142	72.9616	51.4689	90.6881	70.1438	124.867	95.2329	237.601	156.428	190.415	194.815	462.622	301	457.526	863.57	99.4783	284.117	407.049	415.722
AGAP000412-RA	2.15708	-0.785628	0.00884437	0.406278		11.7317	20.364	12.9889	15.0282	6.32969	12.9428	5.98046	8.41765	19.4332	57.3904	15.6083	30.8106	126.72	98.6484	67.4888	97.6192	253.225	98	56.0236	86.357	97.3618	52.5259	135.749	78.7482
AGAP000427-RA	3.71123	-0.000202586	0.038844	0.999871		277.65	431.038	618.521	442.403	48.1056	119.721	93.2952	87.0405	383.805	989.665	136.759	503.41	4565.32	2237.91	1557.06	2786.77	5317.72	254	541.561	2621.35	1739.81	1751.26	2037.76	2037.48
AGAP000429-RA	2.06367	0.353383	0.0379782	0.509772		24.441	28.849	72.9855	42.0918	12.6594	12.9428	12.559	12.7204	29.1498	49.7383	17.8381	32.2421	121.063	94.4206	59.6553	91.713	185.049	90	105.822	206.143	84.6624	195.778	126.957	162.194
AGAP000444-RA	1.05344	0.659601	0.0378798	0.385628		192.595	103.517	120.612	138.908	22.7869	35.5927	81.9323	46.7706	170.04	77.7958	86.9608	111.599	164.058	109.922	102.438	125.473	262.964	123	202.307	526.499	173.558	229.204	196.091	309.754
AGAP000457-RA	2.17415	0.0471866	0.0253656	0.839664		56.7031	27.152	53.1928	45.6827	7.59562	0	29.3043	12.3	58.2995	52.289	34.1897	48.2594	102.96	102.876	87.3739	97.7368	199.658	138	164.958	175.5	139.693	204.135	167.539	173.109
AGAP000476-RA	2.23528	-0.391278	0.0136004	0.506132		72.3454	37.334	134.219	81.2995	15.1912	9.70709	68.7753	31.2246	140.89	72.6944	112.231	108.605	323.589	147.973	379.625	283.729	555.147	303	862.14	601.713	431.778	278.148	573.429	437.213
AGAP000479-RA	2.15749	1.10173	0.00235203	0.282442		57.6808	95.032	82.2633	78.3254	24.0528	16.1785	7.17655	15.8026	80.9715	67.5931	53.5143	67.3597	194.606	104.285	54.8347	117.909	258.095	23	49.7987	376.071	169.325	164.74	110.298	236.712
AGAP000526-RA	1.92479	-0.425622	0.007703	0.589476		24.441	56.001	31.5446	37.3289	29.1166	29.1213	13.157	23.7983	43.7246	175.997	48.3116	89.3444	323.589	217.026	201.864	247.493	574.626	230	143.171	161.571	300.552	243.529	315.932	235.217
AGAP000528-RA	1.05251	-0.368214	0.0498475	0.348348		350.973	884.137	1133.75	789.62	183.561	197.378	363.612	248.184	445.343	623.642	439.264	502.75	935.693	546.794	515.808	666.098	2274.15	1785	1235.63	1298.14	1018.07	1785.88	1764.93	1367.36
AGAP000545-RA	1.5133	-0.161967	0.0248316	0.789944		145.668	176.488	179.99	167.382	58.2331	16.1785	120.805	65.0723	179.757	141.563	215.544	178.955	450.31	243.802	241.032	311.714	759.675	334	525.999	763.285	211.656	472.733	539.891	482.558
AGAP000634-RA	1.92281	-0.829433	0.0111001	0.458979		43.0162	52.607	36.4928	44.0386	0	42.0641	13.7551	18.6064	61.5384	53.5643	34.1897	49.7641	170.846	128.243	93.3997	130.83	355.489	77	90.2602	133.714	61.3802	99.0829	174.25	98.0591
AGAP000652-RA	2.00727	0.243087	0.0107736	0.607341		97.764	130.669	133.601	120.678	3.79781	12.9428	52.6281	23.1229	37.2469	99.4766	125.61	87.4445	76.9373	118.378	120.516	105.277	253.225	162	164.958	281.357	116.411	288.892	193.394	228.887
AGAP000675-RA	2.80696	1.98964	0.0035462	0.0804573		31.2845	95.032	29.0705	51.7957	6.32969	6.4714	4.18632	5.66247	35.6275	35.7096	10.4056	27.2475	93.9088	64.8261	30.1289	62.9546	146.091	19	15.5621	292.5	112.178	312.768	60.2178	239.148
AGAP000717-RA	2.69946	0.380802	0.016431	0.547894		82.1218	151.033	223.905	152.353	10.1275	12.9428	61.0007	28.0237	163.562	135.186	109.258	136.002	406.184	322.721	291.046	339.983	525.929	173	357.928	473.571	232.822	669.705	352.286	458.699
AGAP000735-RA	2.92463	0.0774816	0.000145611	0.91477		103.63	251.156	121.849	158.878	15.1912	19.4142	35.2847	23.2967	90.6881	182.374	115.948	129.67	463.887	304.401	253.083	340.457	925.245	222	305.017	629.57	370.398	532.421	484.087	510.797
AGAP000754-RA	2.04242	0.238586	0.00826777	0.798625		62.569	173.094	85.356	107.006	10.1275	55.0069	6.57851	23.9043	29.1498	98.2013	31.96	53.1037	182.16	93.0113	83.7585	119.643	443.144	80	56.0236	192.214	220.122	270.986	193.056	227.774
AGAP000757-RA	1.95199	0.732222	0.0202732	0.181327		29.3292	64.486	25.9779	39.931	0	3.2357	8.37265	3.86945	22.672	26.7822	21.5544	23.6695	39.6001	28.1852	14.4619	27.4157	29.2183	18	40.4615	66.857	46.5643	32.2318	29.2266	48.551
AGAP000776-RA	5.39948	-2.85151	0.0388933	0.011653		58.6584	81.456	35.8742	58.6629	3.79781	3.2357	17.3433	8.12562	38.8663	438.717	40.1358	172.573	1088.44	776.504	788.776	884.572	2702.69	1930	1394.36	122.571	467.76	244.723	2009.02	278.351
AGAP000791-RA	2.43955	-0.0463077	0.00794093	0.931434		25.4186	207.034	48.2447	93.5658	6.32969	3.2357	21.5297	10.365	25.9109	71.4191	43.852	47.0607	104.092	70.4631	74.7198	83.0915	262.964	107	115.16	178.285	110.061	181.453	161.708	156.6
AGAP000830-RA	2.56296	0.764497	0.0117888	0.486888	CASPS7	6.84348	10.182	7.42226	8.14925	5.06375	0	2.99023	2.68466	21.0526	22.9561	9.66231	17.8904	53.1773	35.2316	34.347	40.9186	77.9154	36	24.8994	36.2142	156.625	42.9757	46.2716	78.6051
AGAP000831-RA	1.28574	0.325306	0.0408738	0.734185		31.2845	32.243	48.2447	37.2574	27.8506	6.4714	43.0593	25.7938	55.0606	54.8397	52.7711	54.2238	169.715	107.104	101.233	126.017	311.661	127	152.509	479.142	55.0306	206.522	197.057	246.898
AGAP000852-RA	2.64243	0.0734649	0.0155463	0.905983		124.16	154.427	174.423	151.003	31.6484	19.4142	61.0007	37.3544	121.457	461.673	190.273	257.801	652.836	613.029	444.101	569.988	1592.4	834	432.626	621.213	1075.21	1311.95	953.007	1002.79
AGAP000862-RA	2.15529	-0.727946	0.0258618	0.0876899		583.651	444.614	766.348	598.204	194.954	197.378	295.435	229.256	244.534	1001.14	541.833	595.837	2162.16	1410.67	1631.78	1734.87	3837.33	2165	3255.59	1983.43	1409.63	2196.54	3085.97	1863.2
AGAP000880-RA	3.03081	0.665707	0.0125763	0.468772		12.7093	67.88	29.0705	36.5533	0	3.2357	10.7648	4.66684	22.672	104.578	17.0949	48.115	70.1487	87.3743	69.8991	75.8074	243.486	86	43.5739	97.4998	167.208	327.093	124.353	197.267
AGAP000886-RA	1.50034	-0.267615	0.0335942	0.55191		179.886	135.76	85.9745	133.873	22.7869	48.5355	103.462	58.2614	51.8218	158.142	63.9199	91.2947	238.732	209.98	179.569	209.427	423.665	329	186.745	342.642	245.521	192.197	313.137	260.12
AGAP000908-RA	3.56774	-0.290537	0.00819491	0.69236		35.1951	28.849	34.6372	32.8938	3.79781	0	11.3629	5.05356	27.5303	68.8684	41.6223	46.007	192.343	119.787	113.285	141.805	301.922	152	112.047	128.143	71.963	262.629	188.656	154.245
AGAP000943-RA	4.52733	-0.942134	0.00308693	0.135547		160.333	171.397	37.7298	123.153	1.26594	12.9428	10.1668	8.12517	48.5829	197.678	28.9869	91.7492	256.835	295.945	316.354	289.711	749.935	568	280.118	264.642	279.386	287.699	532.684	277.242
AGAP000954-RA	4.28554	-0.590438	0.0478477	0.509083		66.4795	40.728	110.715	72.641	13.9253	0	15.5492	9.82484	37.2469	182.374	33.4465	84.3557	505.75	364.999	268.148	379.632	710.978	287	149.396	195	205.306	361.712	382.458	254.006
AGAP000967-RA	3.13731	-0.762619	0.0133862	0.200999		24.441	101.82	5.56669	43.9426	2.53187	3.2357	2.39218	2.71992	17.8137	19.1301	8.1758	15.0399	53.1773	35.2316	28.3212	38.91	92.5245	46	46.6863	30.6428	48.6809	29.8442	61.7369	36.3893
AGAP000978-RA	3.25392	0.0350338	0.0441125	0.968255		21.5081	11.879	10.5149	14.634	0	0	7.17655	2.39218	1.61943	28.0575	5.20278	11.6266	62.2287	76.1002	28.9238	55.7509	136.352	34	31.1242	100.286	38.0981	68.0449	67.1587	68.8095
AGAP001007-RA	1.17919	0.761624	0.0468896	0.614254		37.1503	25.455	61.8521	41.4858	18.9891	6.4714	20.3336	15.2647	51.8218	20.4055	31.2167	34.4813	63.3601	53.552	32.5393	49.8171	180.179	55	71.5857	417.856	12.6994	89.5327	102.255	173.363
AGAP001026-RA	2.01028	-1.18199	0.0237917	0.0875529		58.6584	30.546	61.8521	50.3522	1.26594	6.4714	37.0789	14.9387	74.4938	44.6369	43.1088	54.0798	99.5659	104.285	92.7971	98.8828	370.098	175	280.118	186.643	52.914	124.152	275.072	121.236
AGAP001040-RA	2.33691	0.156389	0.037955	0.829043		15.6422	25.455	22.8853	21.3275	1.26594	19.4142	5.38242	8.68751	6.47772	66.3177	12.6353	28.4769	62.2287	83.1465	42.1805	62.5186	180.179	46	87.1478	58.4999	116.411	174.29	104.442	116.4
AGAP001065-RA	1.43822	0.712403	0.00597967	0.262628		105.585	152.73	268.438	175.584	58.2331	42.0641	149.512	83.2696	144.129	330.313	330.005	268.149	336.035	360.771	653.798	450.201	603.844	715	242.769	476.356	1208.56	873.84	520.538	852.917
AGAP001068-RA	1.47197	0.421156	0.028727	0.484923		19.5528	69.577	32.1631	40.431	12.6594	3.2357	15.5492	10.4814	48.5829	133.911	112.231	98.2417	64.4916	142.335	113.285	106.704	170.44	238	130.722	105.857	260.337	355.743	179.72	240.646
AGAP001083-RA	1.67936	-0.293662	0.0429414	0.468863		75.2783	62.789	103.912	80.6596	50.6375	9.70709	20.9316	27.0921	32.3886	112.23	72.0957	72.2381	101.829	128.243	165.709	131.927	180.179	268	177.408	108.643	162.975	238.754	208.529	170.124
AGAP001083-RB	1.2567	-0.11977	0.0477982	0.733951		74.3007	62.789	97.7264	78.272	46.8397	9.70709	20.3336	25.6268	32.3886	77.7958	65.4064	58.5303	62.2287	73.2816	90.9894	75.4999	141.222	162	90.2602	111.428	93.1286	157.578	131.161	120.712
AGAP001108-RA	3.00847	0.365039	0.00226414	0.493295		20.5304	44.122	30.3075	31.6533	3.79781	0	9.56874	4.45552	14.5749	57.3904	19.3246	30.43	58.8344	93.0113	57.8476	69.8978	160.7	103	34.2366	142.071	107.945	133.702	99.3123	127.906
AGAP001135-RA	1.63073	0.320126	0.00287057	0.776812		47.9044	69.577	32.1631	49.8815	53.1694	48.5355	5.98046	35.8951	25.9109	57.3904	17.0949	33.4654	141.429	162.065	57.8476	120.447	301.922	69	49.7987	334.285	65.6134	125.346	140.24	175.081
AGAP001141-RA	4.00465	-0.57439	0.0191232	0.559759		30.3069	61.092	35.2557	42.2182	3.79781	6.4714	8.97069	6.4133	17.8137	182.374	23.7842	74.6572	204.789	260.714	171.735	212.413	438.274	175	102.71	61.2856	294.202	125.346	238.661	160.278
AGAP001146-RA	2.16644	0.74713	0.0320362	0.490031		22.4857	67.88	29.689	40.0183	0	12.9428	10.7648	7.90254	69.6355	65.0424	55.0009	63.2263	72.4116	116.969	62.6682	84.0162	287.313	57	21.7869	345.428	126.994	142.059	122.033	204.827
AGAP001149-RA	2.53824	-0.24412	0.007239	0.801112		32.2621	37.334	32.7816	34.1259	13.9253	0	9.56874	7.83135	12.9554	47.1876	15.6083	25.2505	76.9373	77.5094	49.4115	67.9527	199.658	45	59.136	147.643	63.4968	45.3633	101.265	85.5009
AGAP001168-RA	2.38685	-0.229189	0.0475679	0.838146		35.1951	15.273	62.4707	37.6462	25.3187	0	7.17655	10.8318	19.4332	34.4342	10.4056	21.4243	88.2516	57.7798	51.2192	65.7502	262.964	69	24.8994	111.428	40.2146	152.803	118.955	101.482
AGAP001195-RA	3.13186	-0.501996	0.0463015	0.531165		187.707	37.334	44.5335	89.8582	7.59562	9.70709	17.9414	11.748	14.5749	94.3752	29.7302	46.2268	185.555	176.158	137.991	166.568	428.534	140	127.609	195	154.509	142.059	232.048	163.856
AGAP001207-RA	1.2544	-0.255841	0.0176837	0.46317		69.4125	40.728	69.2744	59.805	12.6594	3.2357	20.9316	12.2756	80.9715	40.8109	73.5822	65.1216	32.8115	50.7334	57.245	46.93	68.1759	95	68.4732	83.5713	69.8465	40.5882	77.2164	64.6687
AGAP001211-RA	2.45279	0.175226	0.0347206	0.677839		2054.02	183.276	124.323	787.207	26.5847	22.6499	31.6964	26.977	53.4412	239.764	111.488	134.898	199.132	224.073	188.607	203.937	433.404	346	161.846	300.857	323.834	438.114	313.75	354.268
AGAP001217-RA	1.01794	0.514201	0.00397174	0.214651		92.8758	215.519	154.012	154.136	73.4244	51.7712	93.8933	73.0296	69.6355	118.607	122.637	103.626	168.583	190.25	168.12	175.651	321.401	266	183.633	245.142	400.03	456.02	257.011	367.064
AGAP001218-RA	1.56253	-0.105262	0.0160612	0.840587		1958.21	1288.02	1429.4	1558.55	322.814	485.355	880.922	563.03	1203.24	1771.45	1249.41	1408.03	3259.65	3020.05	2013.82	2764.51	7358.13	4165	3647.76	7070.13	3555.82	3477.45	5056.96	4701.13
AGAP001219-RA	1.56253	-0.105262	0.0160612	0.840587		1958.21	1288.02	1429.4	1558.55	322.814	485.355	880.922	563.03	1203.24	1771.45	1249.41	1408.03	3259.65	3020.05	2013.82	2764.51	7358.13	4165	3647.76	7070.13	3555.82	3477.45	5056.96	4701.13
AGAP001222-RA	2.06898	-0.584442	0.00720755	0.613027		30.3069	18.667	27.2149	25.3963	13.9253	0	4.78437	6.23656	63.1578	33.1589	39.3925	45.2364	67.8859	67.6446	48.2063	61.2456	224.007	46	34.2366	58.4999	65.6134	78.7888	101.414	67.634
AGAP001234-RA	2.6395	-0.631391	0.00937254	0.13729		63.5466	125.578	81.0263	90.0503	3.79781	3.2357	66.3831	24.4722	59.9189	118.607	31.96	70.1619	274.938	218.436	197.043	230.139	491.841	396	255.218	222.857	294.202	220.847	381.02	245.969
AGAP001237-RA	1.13319	1.27942	0.00154736	0.108359		56.7031	74.668	39.5854	56.9855	13.9253	12.9428	12.559	13.1424	24.2915	36.9849	31.96	31.0788	31.6801	33.8223	30.1289	31.8771	68.1759	49	34.2366	142.071	57.1471	168.322	50.4709	122.513
AGAP001261-RA	4.05979	1.05333	0.0170617	0.359651		18.5752	30.546	20.4112	23.1775	0	3.2357	2.39218	1.87596	8.09715	76.5205	12.6353	32.4177	53.1773	105.695	33.7444	64.2054	82.7851	22	15.5621	27.8571	150.276	71.6262	40.1157	83.253
AGAP001290-RA	2.24414	0.723595	0.00432289	0.317357		42.0385	101.82	42.0595	61.9727	10.1275	9.70709	13.157	10.9972	58.2995	70.1438	23.0409	50.4947	99.5659	109.922	61.463	90.3171	175.31	44	40.4615	181.071	105.828	142.059	86.5903	142.986
AGAP001307-RA	1.26656	0.650171	0.0302232	0.39869		114.384	35.637	81.0263	77.0157	12.6594	12.9428	43.0593	22.8872	118.218	58.6657	69.1227	82.0023	91.6459	84.5557	86.7714	87.6577	160.7	179	130.722	428.999	120.644	188.616	156.807	246.086
AGAP001312-RA	1.30194	0.0864087	0.0167378	0.840604		138.825	213.822	312.972	221.873	102.541	126.192	136.953	121.895	148.988	457.847	276.491	294.442	603.053	532.701	536.898	557.551	1037.25	1006	504.212	749.356	709.048	1246.3	849.153	901.566
AGAP001314-RA	2.28012	-0.520981	0.000877693	0.472481		62.569	56.001	42.0595	53.5431	1.26594	12.9428	12.559	8.92257	34.008	26.7822	23.7842	28.1915	61.0973	54.9612	52.4244	56.161	175.31	117	56.0236	136.5	46.5643	59.6885	116.111	80.9175
AGAP001320-RA	1.96013	-0.680259	0.000583218	0.0680472		131.004	286.793	166.382	194.726	48.1056	58.2426	75.9519	60.7667	129.554	315.009	115.204	186.589	392.607	412.914	368.778	391.433	803.502	568	535.336	334.285	486.809	368.875	635.613	396.656
AGAP001322-RA	2.14461	-1.15965	0.0358016	0.00397471		30.3069	32.243	36.4928	33.0142	16.4572	3.2357	20.3336	13.3422	27.5303	71.4191	13.3786	37.4427	79.2002	118.378	110.272	102.617	131.482	179	164.958	64.0713	78.3127	70.4324	158.48	70.9388
AGAP001324-RA	2.01846	-0.669921	0.047366	0.34876		41.0609	40.728	56.2854	46.0248	11.3934	3.2357	25.1179	13.249	48.5829	72.6944	15.6083	45.6286	82.5945	101.467	78.3353	87.4655	287.313	110	118.272	89.1427	141.81	93.1141	171.862	108.022
AGAP001333-RA	3.54644	0.819043	0.0227431	0.441428		45.9491	707.649	65.5633	273.054	5.06375	9.70709	10.7648	8.51189	93.927	165.794	57.9739	105.898	377.898	221.254	112.08	237.077	608.714	39	49.7987	247.928	427.545	555.103	232.504	410.192
AGAP001335-RA	1.21777	-0.112137	0.0146413	0.862855		177.931	347.885	256.686	260.834	113.934	87.3638	154.296	118.531	382.186	584.106	304.734	423.675	545.35	770.866	550.155	622.124	1689.79	819	441.964	607.285	1079.45	1043.35	983.584	910.028
AGAP001338-RA	2.04553	-0.245353	0.0139703	0.751718		34.2174	22.061	113.189	56.4893	5.06375	6.4714	5.38242	5.63919	19.4332	24.2315	14.1218	19.2622	33.9429	28.1852	26.5135	29.5472	107.134	30	31.1242	55.7142	44.4478	41.782	56.0859	47.3146
AGAP001357-RA	2.16842	1.45154	0.0205705	0.049499		64.5243	81.456	82.2633	76.0812	2.53187	0	35.2847	12.6055	43.7246	47.1876	34.933	41.9484	100.697	76.1002	51.8218	76.2064	116.873	72	37.349	286.928	177.791	153.996	75.4074	206.239
AGAP001362-RA	3.68682	-0.791014	0.00957249	0.363765		37.1503	44.122	53.1928	44.8217	10.1275	9.70709	5.38242	8.40567	8.09715	57.3904	6.68929	24.0589	183.292	147.973	97.0152	142.76	428.534	151	143.171	97.4998	203.19	116.989	240.902	139.226
AGAP001363-RA	1.75804	0.446308	0.018848	0.0909027		25.4186	40.728	77.9337	48.0268	24.0528	9.70709	15.5492	16.4364	27.5303	49.7383	25.2707	34.1798	81.463	85.965	76.5275	81.3185	165.57	125	102.71	189.428	156.625	189.809	131.093	178.621
AGAP001380-RA	1.53464	0.968399	0.0367434	0.134073		119.272	89.941	66.8003	92.0045	41.7759	64.714	47.2457	51.2452	50.2024	156.867	86.9608	98.01	294.172	253.667	200.056	249.298	365.228	222	161.846	314.785	698.465	452.439	249.691	488.563
AGAP001394-RA	4.46219	-0.373237	0.00368082	0.488199		25.4186	27.152	12.9889	21.8532	1.26594	0	3.58828	1.61807	19.4332	56.115	14.8651	30.1378	76.9373	54.9612	75.3224	69.0736	194.788	136	62.2484	97.4998	116.411	89.5327	131.012	101.148
AGAP001402-RA	2.45614	-0.000246774	0.00654595	0.999475		56.7031	113.699	59.3781	76.5934	2.53187	9.70709	28.7062	13.6484	84.2104	77.7958	60.9469	74.3177	177.635	153.61	116.298	149.181	267.834	178	115.16	183.857	169.325	207.716	186.998	186.966
AGAP001404-RA	3.97531	1.07853	0.00862951	0.19958		69.4125	95.032	43.915	69.4532	1.26594	3.2357	2.39218	2.29794	165.182	86.7232	28.9869	93.6307	113.143	88.7835	51.8218	84.5828	194.788	25	28.0118	189.428	133.343	200.553	82.6001	174.442
AGAP001407-RA	1.86614	0.356752	0.0111168	0.409494		266.896	344.491	150.919	254.102	56.9672	22.6499	92.0991	57.2387	90.6881	216.808	169.462	158.986	305.486	300.173	242.839	282.833	608.714	385	292.567	724.285	419.079	503.771	428.76	549.045
AGAP001414-RA	1.65021	0.509185	0.0172261	0.298808		82.1218	89.941	55.0484	75.7037	0	25.8856	23.9218	16.6025	38.8663	21.6808	30.4734	30.3402	63.3601	50.7334	46.3986	53.4974	121.743	75	59.136	142.071	74.0796	148.027	85.2929	121.393
AGAP001423-RA	2.13093	1.43399	0.00896717	0.156284		171.087	198.549	318.539	229.392	35.4462	22.6499	113.629	57.2416	396.761	248.692	494.264	379.905	772.767	563.705	527.859	621.444	852.199	272	289.455	2064.21	639.201	1116.17	471.218	1273.2
AGAP001440-RA	1.96168	0.177784	0.00462918	0.674303		323.599	432.735	210.916	322.417	29.1166	55.0069	163.267	82.4633	195.951	274.198	196.963	222.371	446.915	469.284	412.164	442.788	915.505	656	501.1	1100.36	632.851	611.21	690.868	781.472
AGAP001442-RA	1.64654	1.97911	0.0195858	0.00299359		71.3677	76.365	47.6261	65.1196	0	22.6499	14.3531	12.3343	68.0161	36.9849	28.9869	44.6626	61.0973	64.8261	30.7315	52.2183	97.3942	37	21.7869	214.5	194.724	206.522	52.0604	205.248
AGAP001476-RA	6.27057	-0.986557	0.0250361	0.128513		12.7093	16.97	14.226	14.6351	0	0	1.79414	0.598046	14.5749	44.6369	4.45953	21.2238	79.2002	69.0539	90.3868	79.547	131.482	170	65.3608	47.3571	61.3802	76.4013	122.281	61.7129
AGAP001500-RA	3.00386	-1.82581	0.031872	0.080942		16.6199	22.061	21.6482	20.1097	3.79781	0	15.5492	6.449	6.47772	56.115	8.91906	23.8373	113.143	83.1465	70.5017	88.9304	253.225	122	96.485	41.7856	42.3312	48.9446	157.237	44.3538
AGAP001519-RA	2.11644	-0.318751	0.0292606	0.57407		85.0547	67.88	111.952	88.2957	74.6903	6.4714	44.8535	42.0051	63.1578	184.924	93.6501	113.911	432.207	362.18	244.647	346.345	808.372	400	280.118	431.785	391.564	370.069	496.163	397.806
AGAP001525-RA	2.66341	0.137975	0.0438493	0.646474		28.3516	22.061	12.9889	21.1338	1.26594	6.4714	4.18632	3.97455	0	34.4342	10.4056	14.9466	58.8344	56.3705	18.6799	44.6283	68.1759	42	37.349	52.9285	59.2637	50.1383	49.175	54.1102
AGAP001526-RA	3.03487	0.058073	0.0127045	0.947187		91.8982	47.516	68.6559	69.3567	1.26594	6.4714	20.3336	9.35697	43.7246	86.7232	35.6762	55.3747	222.892	163.474	104.849	163.738	413.925	109	74.6981	292.5	175.674	153.996	199.208	207.39
AGAP001538-RA	4.12864	-0.129122	0.0288606	0.886198		29.3292	11.879	37.7298	26.3127	1.26594	0	2.99023	1.41872	58.2995	19.1301	11.1488	29.5261	102.96	36.6408	37.9625	59.1878	194.788	38	43.5739	72.4285	93.1286	87.1452	92.1208	84.2341
AGAP001548-RA	3.38388	-1.42466	0.00665538	0.0131483		59.6361	196.852	95.8708	117.453	32.9144	9.70709	49.0398	30.5538	68.0161	531.817	98.1096	232.648	596.264	721.542	886.996	734.934	1529.09	1494	1154.71	222.857	802.176	531.228	1392.6	518.754
AGAP001559-RA	2.77388	-0.426691	0.00185217	0.457553		74.3007	61.092	34.0187	56.4704	7.59562	6.4714	23.9218	12.663	95.5464	128.809	44.5953	89.6504	228.549	205.752	190.415	208.239	530.798	257	233.432	306.428	160.859	292.474	340.41	253.253
AGAP001569-RA	2.57499	-0.333953	0.025192	0.325646		85.0547	105.214	174.423	121.564	5.06375	16.1785	77.746	32.9961	160.324	414.486	208.855	261.221	316.801	469.284	573.052	453.046	618.453	985	616.259	470.785	673.066	617.179	739.904	587.01
AGAP001585-RA	4.28399	-0.302773	0.00694707	0.504387		20.5304	16.97	29.0705	22.1903	0	0	7.17655	2.39218	32.3886	62.4917	44.5953	46.4919	145.955	119.787	133.17	132.971	185.049	124	84.0353	136.5	78.3127	103.858	131.028	106.224
AGAP001587-RA	2.82732	0.672261	0.00321293	0.37486		193.573	123.881	207.205	174.886	3.79781	35.5927	16.7453	18.7119	45.3441	109.679	76.5552	77.1929	177.635	171.93	151.85	167.138	550.277	170	180.52	417.856	294.202	723.425	300.266	478.494
AGAP001588-RA	1.03279	0.0244448	0.00349277	0.937114		3297.58	1900.64	3139.61	2779.28	443.078	721.561	1466.41	877.016	1565.99	1346.76	1968.88	1627.21	1311.33	1930.69	2262.68	1834.9	3155.57	4868	5101.26	5526.85	3295.48	4526.78	4374.94	4449.7
AGAP001589-RA	1.37885	1.93078	0.0134469	0.0390666		76.2559	95.032	59.3781	76.8887	8.86156	12.9428	23.9218	15.2421	68.0161	28.0575	40.1358	45.4031	42.9944	50.7334	43.3857	45.7045	63.3062	59	37.349	181.071	296.318	131.315	53.2184	202.901
AGAP001601-RA	1.27647	-0.62708	0.00865124	0.0990779		210.193	264.732	202.875	225.933	65.8287	35.5927	121.403	74.2749	87.4493	132.635	195.476	138.52	198	160.656	229.583	196.08	428.534	418	510.437	384.428	158.742	335.449	452.324	292.873
AGAP001612-RA	1.10822	0.577835	0.0405299	0.632868		44.9715	408.977	40.8224	164.924	8.86156	64.714	37.6769	37.0841	16.1943	44.6369	18.5814	26.4709	62.2287	54.9612	53.6295	56.9398	73.0457	42	56.0236	186.643	4.23312	64.4636	57.0231	85.1131
AGAP001627-RA	3.71003	-0.252379	0.00294447	0.675561		16.6199	132.366	46.3891	65.125	3.79781	6.4714	13.7551	8.00809	30.7692	229.561	40.879	100.403	264.755	264.941	225.967	251.888	545.408	346	171.183	169.928	383.097	339.031	354.197	297.352
AGAP001648-RA	3.61932	0.493953	0.0203295	0.235352	CLIPB17	29.3292	16.97	10.5149	18.938	0	3.2357	1.79414	1.67661	19.4332	40.8109	22.2976	27.5139	52.0458	69.0539	31.3341	50.8113	58.4365	60	40.4615	97.4998	48.6809	77.5951	52.966	74.5919
AGAP001649-RA	1.61043	1.26642	0.0174325	0.0296671		1241.6	1030.08	1801.13	1357.61	188.625	333.277	1277.43	599.776	2293.11	2896.3	5254.81	3481.41	4161.4	4457.5	6165.59	4928.16	3160.44	3420	5729.97	11663.8	6806.86	11143.8	4103.47	9871.49
AGAP001650-RA	3.28016	0.0333586	0.0494829	0.973385		31.2845	6.788	56.904	31.6588	5.06375	0	6.57851	3.88075	27.5303	33.1589	33.4465	31.3786	132.377	93.0113	59.0527	94.8138	224.007	50	46.6863	117	38.0981	173.097	106.898	109.398
AGAP001653-RA	2.04112	-0.698073	0.0384827	0.0769421		490.775	200.246	254.212	315.078	32.9144	97.0709	211.708	113.898	186.235	418.312	274.261	292.936	954.928	641.214	811.674	802.605	1407.35	1057	1609.12	1117.07	787.36	606.435	1357.82	836.955
AGAP001681-RA	2.22905	-0.790997	0.0468173	0.128144		60.6137	40.728	62.4707	54.6041	36.7122	29.1213	17.9414	27.9249	82.591	139.012	35.6762	85.7598	349.612	246.621	225.364	273.866	540.538	323	273.893	197.785	251.871	207.716	379.144	219.124
AGAP001718-RA	1.62488	0.800447	0.0173771	0.165194		158.378	67.88	108.241	111.5	21.5209	9.70709	41.2652	24.1644	102.024	76.5205	122.637	100.394	235.338	88.7835	87.9765	137.366	262.964	187	143.171	479.142	205.306	348.581	197.712	344.343
AGAP001718-RB	2.0299	0.238062	0.0485147	0.730469		43.9938	16.97	63.0892	41.351	5.06375	3.2357	22.1277	10.1424	42.1052	56.115	70.6092	56.2765	178.766	77.5094	74.1172	110.131	199.658	144	121.384	325.928	107.945	114.602	155.014	182.825
AGAP001731-RA	4.78522	-0.54384	0.000404395	0.594351		29.3292	93.335	22.2668	48.3103	0	12.9428	1.19609	4.71296	9.71658	71.4191	8.91906	30.0182	312.275	186.023	137.388	211.895	370.098	92	87.1478	64.0713	131.227	181.453	183.082	125.584
AGAP001733-RA	3.95232	0.0793357	0.00183572	0.923719		35.1951	100.123	18.5556	51.2912	0	3.2357	5.98046	3.07205	3.23886	48.463	11.1488	20.9502	87.1202	64.8261	56.6424	69.5296	112.003	102	127.609	64.0713	245.521	51.3321	113.871	120.308
AGAP001737-RA	1.47019	0.588381	0.00403454	0.40657		35.1951	49.213	48.8632	44.4237	58.2331	9.70709	14.3531	27.4311	46.9635	44.6369	55.0009	48.8671	176.503	87.3743	72.3095	112.062	194.788	78	124.497	306.428	86.779	204.135	132.428	199.114
AGAP001744-RA	1.02826	0.258603	0.0219642	0.579322		132.959	98.426	119.375	116.92	18.9891	25.8856	67.5792	37.4846	72.8744	73.9698	74.3255	73.7232	67.8859	94.4206	77.7327	80.013	258.095	208	143.171	231.214	150.276	347.387	203.089	242.959
AGAP001745-RA	1.50284	0.0375128	0.0131272	0.947341		416.475	444.614	387.194	416.094	44.3078	262.092	193.767	166.722	309.311	362.197	162.773	278.094	746.744	614.438	473.627	611.603	1470.65	722	759.43	1521	569.355	939.497	984.028	1009.95
AGAP001755-RA	2.3686	1.4817	0.00190737	0.174119		63.5466	227.398	128.652	139.866	1.26594	38.8284	7.7746	15.9563	16.1943	79.0712	44.5953	46.6202	91.6459	91.602	51.8218	78.3566	209.398	67	46.6863	281.357	129.11	491.833	107.695	300.767
AGAP001759-RA	2.30337	-0.359066	0.0166497	0.352927		248.321	132.366	188.031	189.572	45.5737	32.357	90.903	56.2779	262.348	390.254	346.357	332.986	882.516	741.272	607.399	743.729	1714.14	977	943.063	986.141	872.023	975.31	1211.4	944.491
AGAP001777-RA	1.45147	-1.2614	0.00556757	0.0639715		74.3007	89.941	68.0374	77.4263	27.8506	45.2998	24.5199	32.5568	85.8298	96.9259	88.4473	90.401	218.366	121.197	180.774	173.445	521.059	531	248.994	250.714	124.877	167.128	433.684	180.906
AGAP001787-RA	2.54526	1.32518	0.008368	0.0645133		39.1056	33.94	35.8742	36.3066	1.26594	12.9428	6.57851	6.92908	25.9109	54.8397	18.5814	33.1106	91.6459	74.6909	48.2063	71.5144	141.222	66	40.4615	225.643	262.453	132.508	82.561	206.868
AGAP001795-RA	2.3909	-1.22298	0.00823161	0.44075		20.5304	39.031	15.463	25.0082	13.9253	0	2.99023	5.63851	32.3886	31.8835	11.1488	25.1403	54.3087	52.1427	31.9367	46.1294	233.746	45	24.8994	41.7856	65.6134	22.6816	101.215	43.3602
AGAP001805-RA	1.13992	-0.81261	0.0319833	0.0332465		960.043	960.502	1134.99	1018.51	389.909	705.382	940.129	678.473	1901.21	1714.06	1184.75	1600.01	3980.37	2773.43	2892.98	3215.59	7168.21	4611	6103.46	4011.42	2997.05	3173.04	5960.89	3393.84
AGAP001820-RA	2.71524	-1.51101	0.0374967	0.0434192		53.7702	74.668	123.086	83.8413	24.0528	48.5355	38.275	36.9544	17.8137	172.171	15.6083	68.531	547.613	314.265	281.404	381.094	920.375	468	572.685	328.714	186.257	173.097	653.687	229.356
AGAP001864-RA	2.93766	-0.555912	0.0471181	0.0551932		71.3677	20.364	29.0705	40.2674	1.26594	9.70709	10.7648	7.24595	145.749	156.867	43.852	115.489	87.1202	214.208	195.236	165.521	180.179	248	183.633	158.785	124.877	132.508	203.937	138.724
AGAP001874-RA	5.0059	-1.05132	0.0334849	0.153205		35.1951	66.183	41.4409	47.6063	0	3.2357	13.157	5.46424	8.09715	211.707	26.0139	81.9392	305.486	366.408	292.251	321.382	749.935	516	261.443	158.785	332.3	245.917	509.126	245.667
AGAP001879-RA	1.61278	0.470161	0.0382696	0.550139		53.7702	28.849	38.9668	40.5287	15.1912	3.2357	46.0496	21.4922	38.8663	35.7096	17.0949	30.5569	101.829	73.2816	71.7069	82.2724	175.31	74	59.136	239.571	91.0121	96.6954	102.815	142.426
AGAP001884-RA	2.11249	-0.029949	0.00354175	0.945813		295.247	201.943	326.579	274.59	55.7012	29.1213	126.188	70.3368	129.554	201.504	232.639	187.899	504.618	338.223	415.779	419.54	745.066	524	728.306	974.998	372.515	608.823	665.791	652.112
AGAP001909-RA	3.08541	0.472148	0.00119658	0.624932		51.8149	37.334	17.9371	35.6954	2.53187	0	7.17655	3.23614	24.2915	20.4055	14.1218	19.6063	67.8859	45.0964	31.3341	48.1055	146.091	14	18.6745	80.7856	74.0796	93.1141	59.5886	82.6598
AGAP001917-RA	1.81438	0.470294	0.0029372	0.580749		27.3739	30.546	45.1521	34.3573	5.06375	16.1785	5.98046	9.07423	3.23886	14.0288	8.91906	8.72889	36.2058	31.0038	21.0903	29.4333	92.5245	31	12.4497	94.7141	42.3312	51.3321	45.3247	62.7925
AGAP001918-RA	2.46738	1.26127	0.018249	0.262378		36.1727	57.698	24.7409	39.5372	1.26594	0	17.3433	6.20309	43.7246	31.8835	33.4465	36.3515	70.1487	50.7334	50.014	56.9654	107.134	72	59.136	348.214	160.859	62.076	79.4232	190.383
AGAP001936-RA	2.52168	-0.312907	0.0396154	0.795496		34.2174	32.243	20.4112	28.9572	6.32969	16.1785	14.3531	12.2871	11.336	66.3177	1.48651	26.3801	139.166	118.378	62.6682	106.737	224.007	49	21.7869	117	95.2452	25.0692	98.2645	79.1047
AGAP001939-RA	1.04457	0.517364	0.0213103	0.489798		195.528	115.396	132.982	147.969	102.541	67.9497	88.5108	86.3338	307.692	191.301	111.488	203.494	455.967	305.81	240.429	334.069	696.369	261	370.378	1055.78	488.925	355.743	442.582	633.484
AGAP001951-RA	2.91522	-0.868797	0.00834018	0.143037		40.0833	30.546	39.5854	36.7382	0	0	18.5394	6.17981	4.85829	21.6808	9.66231	12.0671	55.4401	36.6408	42.7831	44.9547	63.3062	82	115.16	77.9999	35.9815	28.6505	86.8219	47.544
AGAP001958-RA	3.90977	-1.50266	0.0486109	0.0371729		36.1727	25.455	64.3262	41.9846	0	12.9428	10.1668	7.70319	8.09715	102.027	30.4734	46.866	261.361	174.749	221.749	219.286	574.626	322	317.467	153.214	143.926	131.315	404.698	142.818
AGAP001968-RA	1.83395	0.382273	0.0112026	0.604864		45.9491	44.122	12.9889	34.3533	5.06375	0	11.9609	5.67489	19.4332	17.8548	6.68929	14.6591	20.3658	42.2779	19.2825	27.3087	19.4788	38	15.5621	52.9285	14.8159	27.4567	24.347	31.7337
AGAP001994-RA	3.02988	-0.174822	0.000516021	0.806459		37.1503	59.395	31.5446	42.6966	2.53187	6.4714	8.37265	5.79197	61.5384	121.157	46.0818	76.2592	279.463	152.2	88.5791	173.414	326.271	116	84.0353	172.714	150.276	143.252	175.435	155.414
AGAP001997-RA	2.29965	0.0491536	0.0175459	0.945655		10.754	39.031	14.8445	21.5432	7.59562	0	7.17655	4.92406	17.8137	25.5068	5.94604	16.4222	31.6801	40.8686	40.3728	37.6405	73.0457	49	52.9111	22.2857	112.178	46.557	58.3189	60.3401
AGAP002008-RA	2.27809	-1.23894	0.0441008	0.0385837		24.441	35.637	26.5964	28.8915	3.79781	3.2357	23.3238	10.1191	0	40.8109	25.2707	22.0272	42.9944	40.8686	68.694	50.8523	112.003	145	87.1478	33.4285	35.9815	76.4013	114.717	48.6038
AGAP002038-RA	2.74112	0.212034	0.0217544	0.659737		12.7093	10.182	17.3186	13.4033	0	0	10.7648	3.58828	25.9109	26.7822	17.8381	23.5104	92.7773	64.8261	54.8347	70.8127	82.7851	50	40.4615	50.1428	55.0306	95.5016	57.7488	66.8916
AGAP002055-RA	1.26339	-0.107204	0.0185685	0.751592		617.869	354.673	589.451	520.664	146.849	161.785	505.349	271.328	748.177	743.524	783.391	758.364	1149.53	1092.18	1441.97	1227.89	1212.56	2223	2312.53	2128.28	1441.38	1766.78	1916.03	1778.81
AGAP002061-RA	1.18808	0.930521	0.0206712	0.180924		473.178	451.402	288.849	404.476	86.0837	103.542	162.669	117.432	168.421	276.749	320.343	255.171	368.847	314.265	280.802	321.305	657.411	495	435.739	1582.28	660.367	784.307	529.383	1008.99
AGAP002063-RA	1.87999	0.963509	0.0084395	0.152246		346.085	461.584	290.087	365.918	54.4353	132.664	121.403	102.834	696.355	522.89	277.977	499.074	978.688	972.391	539.911	830.33	1378.13	516	305.017	1858.07	1138.71	1291.66	733.048	1429.48
AGAP002067-RA	1.75602	0.106072	0.00919695	0.749582		109.496	359.764	152.156	207.139	15.1912	38.8284	55.0203	36.3466	108.502	98.2013	91.4203	99.3745	135.772	156.428	151.247	147.816	287.313	244	277.005	259.071	207.423	403.494	269.439	289.996
AGAP002077-RA	5.88336	0.122586	0.0147582	0.81963		16.6199	32.243	16.7001	21.8543	0	0	0.598046	0.199349	61.5384	31.8835	16.3516	36.5912	23.7601	54.9612	28.3212	35.6808	63.3062	36	21.7869	27.8571	55.0306	48.9446	40.3644	43.9441
AGAP002101-RA	2.45037	0.259657	0.000758422	0.646688		480.021	527.767	436.058	481.282	45.5737	106.778	178.218	110.19	492.307	684.858	445.953	541.039	1668.86	1234.51	977.383	1293.59	2098.85	942	768.768	2086.5	1308.03	1166.31	1269.87	1520.28
AGAP002112-RA	1.95505	-0.313239	0.00547818	0.638492		24.441	47.516	25.9779	32.645	8.86156	6.4714	11.3629	8.89861	6.47772	34.4342	20.8111	20.5744	80.3316	38.0501	33.7444	50.7087	121.743	70	74.6981	122.571	19.049	72.82	88.8136	71.4801
AGAP002114-RA	5.01034	-1.17526	0.00883048	0.240368		10.754	50.91	14.226	25.2967	0	3.2357	0	1.07857	17.8137	44.6369	4.45953	22.3034	76.9373	59.189	47.6037	61.2434	170.44	57	56.0236	50.1428	35.9815	39.3944	94.4878	41.8396
AGAP002118-RA	1.48516	0.969526	0.0150589	0.243646		214.103	132.366	129.271	158.58	6.32969	29.1213	58.6085	31.3532	150.607	79.0712	89.1906	106.29	92.7773	121.197	92.7971	102.257	209.398	170	143.171	582.213	228.588	212.491	174.19	341.098
AGAP002127-RA	3.03101	-0.873488	0.0135865	0.234719		16.6199	62.789	24.7409	34.7166	0	25.8856	14.3531	13.4129	8.09715	131.36	20.8111	53.4228	199.132	211.389	166.914	192.479	486.971	312	155.621	228.428	194.724	97.8891	318.197	173.68
AGAP002144-RA	1.09639	0.23194	0.0131356	0.695126		42.0385	33.94	12.9889	29.6558	16.4572	25.8856	7.17655	16.5064	34.008	30.6082	15.6083	26.7415	65.623	47.9149	36.1547	49.8975	77.9154	44	24.8994	36.2142	55.0306	81.1764	48.9382	57.4737
AGAP002151-RA	2.41881	0.72325	0.000839214	0.314093		62.569	93.335	82.2633	79.3891	13.9253	12.9428	19.7355	15.5345	100.405	161.968	100.339	120.904	308.881	215.617	138.593	221.03	477.232	104	158.733	537.642	270.92	413.044	246.655	407.202
AGAP002183-RA	1.99493	0.00283395	0.0182813	0.996875		233.656	161.215	184.938	193.27	16.4572	51.7712	92.6972	53.6418	56.6801	200.229	69.8659	108.925	362.058	243.802	241.634	282.498	633.062	339	547.786	952.713	283.619	286.505	506.616	507.612
AGAP002186-RA	1.5842	0.425058	0.0281977	0.584508		817.307	1457.72	1161.58	1145.54	44.3078	514.476	268.523	275.769	547.368	488.456	57.2306	364.351	735.43	642.624	741.172	706.409	1120.03	990	980.412	2448.64	1299.57	401.107	1030.15	1383.1
AGAP002192-RA	1.15746	-0.42227	0.0418318	0.179331		193.573	162.912	193.597	183.361	62.0309	158.549	124.992	115.191	114.98	229.561	286.153	210.231	441.258	357.953	448.319	415.843	803.502	645	756.318	685.285	342.883	617.179	734.94	548.449
AGAP002214-RA	3.69637	0.279893	0.0207185	0.577004		34.2174	13.576	27.8335	25.209	2.53187	0	4.18632	2.2394	38.8663	38.2602	14.8651	30.6639	76.9373	62.0075	51.8218	63.5889	82.7851	50	40.4615	100.286	63.4968	46.557	57.7488	70.1131
AGAP002221-RA	1.60922	1.00477	0.000477204	0.420864		83.0994	33.94	19.7927	45.6107	20.255	16.1785	5.98046	14.138	119.838	53.5643	34.933	69.4451	122.195	90.1928	63.8734	92.0869	170.44	63	74.6981	426.214	84.6624	107.439	102.713	206.105
AGAP002236-RA	1.60304	-0.288421	0.0456328	0.446003		176.953	106.911	256.068	179.977	51.9034	32.357	168.649	84.3031	97.1658	232.112	180.611	169.963	411.841	298.764	394.087	368.23	706.108	831	656.721	857.999	344.999	593.304	731.276	598.767
AGAP002241-RA	2.45175	0.0395478	0.00469328	0.951662		35.1951	25.455	69.2744	43.3081	5.06375	3.2357	4.78437	4.36127	0	16.5794	12.6353	9.73826	22.6286	28.1852	24.7057	25.1732	58.4365	24	21.7869	33.4285	21.1656	52.5259	34.7412	35.7067
AGAP002242-RA	2.75476	0.637435	0.00146631	0.253896		7.82112	18.667	9.27782	11.922	1.26594	3.2357	5.38242	3.29468	19.4332	30.6082	16.3516	22.131	109.749	69.0539	50.6166	76.4731	97.3942	40	62.2484	114.214	135.46	60.8823	66.5475	103.519
AGAP002246-RA	7.61657	-0.480491	0.0177898	0.673195		14.6646	52.607	48.2447	38.5054	0	0	1.19609	0.398697	12.9554	110.955	11.1488	45.0196	322.458	207.162	139.798	223.139	555.147	109	93.3726	267.428	141.81	133.702	252.507	180.98
AGAP002247-RA	1.34102	0.539361	0.0188146	0.375928		30.3069	18.667	18.5556	22.5098	11.3934	3.2357	10.1668	8.26531	32.3886	31.8835	14.1218	26.1313	38.4687	32.413	31.9367	34.2728	126.612	46	37.349	75.2142	124.877	105.052	69.9872	101.714
AGAP002289-RA	2.59596	0.385235	0.00329889	0.586687		36.1727	37.334	35.2557	36.2541	11.3934	3.2357	6.57851	7.06921	29.1498	53.5643	20.0679	34.2607	109.749	76.1002	43.9883	76.6124	228.876	50	80.9229	147.643	112.178	210.104	119.933	156.641
AGAP002300-RA	2.30809	-0.241135	0.0329959	0.780377		37.1503	52.607	41.4409	43.7328	13.9253	12.9428	21.5297	16.1326	85.8298	131.36	31.2167	82.8022	277.201	235.347	139.196	217.248	496.71	131	121.384	270.214	143.926	219.654	249.698	211.265
AGAP002313-RA	1.56446	0.651914	0.000340056	0.284662		69.4125	84.85	20.4112	58.2246	10.1275	12.9428	7.7746	10.2816	32.3886	48.463	13.3786	31.4101	50.9144	35.2316	28.3212	38.1557	82.7851	55	24.8994	111.428	95.2452	48.9446	54.2281	85.2061
AGAP002320-RA	1.54659	0.607246	0.0494619	0.203125		150.557	81.456	50.7188	94.2438	11.3934	16.1785	32.8925	20.1548	32.3886	44.6369	87.7041	54.9099	66.7544	84.5557	69.2966	73.5356	189.919	131	124.497	281.357	133.343	263.823	148.472	226.174
AGAP002329-RA	1.98768	0.0968377	0.0364017	0.82565		78.2112	28.849	48.8632	51.9745	5.06375	9.70709	22.1277	12.2995	21.0526	43.3616	58.7171	41.0438	70.1487	81.7372	69.8991	73.9284	185.049	109	174.296	239.571	103.711	157.578	156.115	166.953
AGAP002337-RA	1.79088	-0.220396	0.0296927	0.771447		290.359	147.639	173.805	203.934	74.6903	135.899	116.021	108.87	314.17	391.53	124.124	276.608	911.933	897.7	530.872	780.168	1787.18	610	616.259	1292.57	821.225	472.733	1004.48	862.176
AGAP002339-RA	3.07178	0.370477	0.00820616	0.533002		35.1951	23.758	28.452	29.135	0	3.2357	7.17655	3.47075	21.0526	44.6369	24.5274	30.0723	33.9429	67.6446	46.3986	49.3287	121.743	104	43.5739	125.357	59.2637	163.546	89.7722	116.056
AGAP002352-RA	3.61025	0.0919463	0.0159199	0.844945		95.8088	69.577	98.3449	87.9102	7.59562	3.2357	11.3629	7.39807	89.0687	122.433	25.2707	78.924	176.503	159.247	137.991	157.913	345.749	223	133.834	222.857	330.183	195.778	234.194	249.606
AGAP002356-RA	1.35786	0.343105	0.0362941	0.672836		119.272	27.152	50.7188	65.7143	1.26594	22.6499	36.4808	20.1322	147.368	39.5356	97.3664	94.7567	102.96	84.5557	113.285	100.267	228.876	181	164.958	465.214	148.159	115.796	191.612	243.056
AGAP002379-RA	3.67191	-0.0411961	0.000822984	0.934716		61.5913	168.003	99.5819	109.725	5.06375	16.1785	16.1472	12.4632	24.2915	154.316	41.6223	73.41	290.778	267.76	189.812	249.45	579.495	314	205.42	412.285	277.269	378.425	366.305	355.993
AGAP002387-RA	1.87664	0.978546	0.012117	0.175144		445.804	510.797	426.78	461.127	16.4572	129.428	166.855	104.247	484.21	418.312	240.815	381.112	897.225	796.233	395.894	696.451	1436.56	412	616.259	2256.43	975.734	1624.72	821.608	1618.96
AGAP002390-RA	2.26499	-0.0881293	0.00291042	0.878513		83.0994	229.095	155.867	156.021	25.3187	58.2426	26.314	36.6251	102.024	299.705	100.339	167.356	354.138	338.223	246.455	312.939	745.066	311	252.106	409.499	355.582	465.57	436.057	410.217
AGAP002404-RA	1.68032	1.54572	0.011409	0.0511297		67.4572	220.61	65.5633	117.877	24.0528	9.70709	18.5394	17.4331	48.5829	56.115	57.2306	53.9762	92.7773	90.1928	44.5908	75.8537	233.746	44	37.349	342.642	237.055	340.224	105.032	306.64
AGAP002426-RA	1.57375	0.895567	0.0449881	0.11953		11.7317	57.698	84.7374	51.389	20.255	3.2357	12.559	12.0166	22.672	48.463	37.906	36.347	59.9658	69.0539	41.5779	56.8659	102.264	43	43.5739	80.7856	124.877	145.64	62.9459	117.101
AGAP002454-RA	1.95801	0.61037	0.011869	0.325746		57.6808	59.395	58.141	58.4056	6.32969	3.2357	23.3238	10.9631	58.2995	73.9698	43.852	58.7071	81.463	91.602	59.0527	77.3726	170.44	116	112.047	156	131.227	321.124	132.829	202.784
AGAP002474-RA	1.34559	-0.135955	0.0205666	0.819224		39.1056	71.274	32.1631	47.5142	7.59562	51.7712	7.17655	22.1811	25.9109	65.0424	28.9869	39.9801	70.1487	83.1465	35.5522	62.9491	116.873	71	46.6863	105.857	35.9815	71.6262	78.1864	71.1549
AGAP002481-RA	1.95634	-0.0242882	0.0043999	0.946073		274.717	217.216	265.964	252.632	81.02	58.2426	100.472	79.9114	409.716	423.413	263.112	365.414	818.025	693.357	557.385	689.589	1261.25	915	666.058	969.427	679.416	1146.02	947.438	931.621
AGAP002484-RA	3.62018	-0.446027	0.00264818	0.555646		24.441	11.879	14.8445	17.0548	0	0	6.57851	2.19284	24.2915	21.6808	24.5274	23.4999	74.6744	46.5057	59.0527	60.0776	73.0457	72	59.136	100.286	4.23312	45.3633	68.0605	49.9606
AGAP002490-RA	1.01208	0.457375	0.0307113	0.4664		138.825	178.185	190.505	169.172	36.7122	181.199	72.3636	96.7583	145.749	223.185	156.827	175.253	263.623	317.084	219.339	266.682	691.499	289	186.745	415.071	467.76	719.843	389.081	534.225
AGAP002498-RA	2.06211	-1.01644	0.0022054	0.0183348		56.7031	74.668	63.7077	65.0263	5.06375	29.1213	18.5394	17.5748	30.7692	70.1438	39.3925	46.7685	87.1202	97.2391	112.682	99.0138	248.355	191	174.296	75.2142	101.595	126.54	204.55	101.116
AGAP002501-RA	2.46115	-0.181856	0.0325091	0.717124		89.9429	59.395	97.1079	82.1486	7.59562	38.8284	46.0496	30.8245	53.4412	130.085	26.7572	70.0944	396.001	317.084	202.466	305.184	613.583	311	255.218	434.571	296.318	309.186	393.267	346.692
AGAP002523-RA	3.36245	-0.931986	0.0401903	0.383125		40.0833	18.667	36.4928	31.7477	1.26594	6.4714	10.1668	5.96804	27.5303	80.3465	23.0409	43.6392	198	143.745	107.862	149.869	433.404	124	121.384	58.4999	186.257	111.021	226.263	118.593
AGAP002525-RA	1.23953	-0.429863	0.047431	0.421014		270.806	639.769	332.146	414.24	111.402	207.085	176.424	164.97	628.339	482.079	304.734	471.718	934.562	706.04	510.987	717.196	1645.96	730	815.454	941.57	626.502	801.02	1063.81	789.697
AGAP002526-RA	-1.032	1.18397	0.0383755	0.138201		37.1503	67.88	66.8003	57.2769	159.508	74.421	75.3538	103.094	114.98	44.6369	165.746	108.454	18.1029	26.776	34.347	26.4086	38.9577	63	115.16	100.286	249.754	143.252	72.3724	164.431
AGAP002534-RA	1.38514	1.09017	0.0160157	0.241445		122.205	128.972	131.745	127.641	35.4462	22.6499	77.148	45.0814	161.943	135.186	134.529	143.886	268.149	193.069	164.504	208.574	355.489	137	133.834	743.785	224.355	365.294	208.774	444.478
AGAP002535-RA	1.84684	1.15817	0.00626481	0.170194		51.8149	118.79	58.7595	76.4548	6.32969	29.1213	14.3531	16.6014	50.2024	63.7671	23.0409	45.6701	108.617	97.2391	46.3986	84.085	160.7	46	49.7987	289.714	122.76	159.965	85.4997	190.813
AGAP002549-RA	3.31596	-1.06335	0.000404351	0.123015		32.2621	218.913	30.3075	93.8276	3.79781	9.70709	30.5004	14.6684	14.5749	147.94	21.5544	61.3563	256.835	293.127	185.594	245.185	482.101	221	245.881	158.785	173.558	121.765	316.327	151.369
AGAP002564-RA	2.74538	-0.487422	0.00350472	0.076573		504.462	716.134	570.895	597.164	111.402	155.313	259.552	175.423	317.408	1166.94	547.779	677.375	2197.24	1874.32	2347.04	2139.53	4489.87	3202	3404.99	2256.43	2728.25	2930.71	3698.95	2638.46
AGAP002569-RA	1.03905	-0.129862	0.0287749	0.650287		245.388	210.428	200.401	218.739	48.1056	67.9497	154.894	90.3164	302.834	290.778	407.304	333.638	355.269	321.312	381.432	352.671	788.893	831	831.016	852.427	463.527	923.978	816.97	746.644
AGAP002571-RA	1.60942	0.68142	0.0337664	0.233016		16.6199	115.396	38.3483	56.7881	0	12.9428	25.1179	12.6869	19.4332	61.2164	31.96	37.5365	64.4916	56.3705	45.1934	55.3518	102.264	64	37.349	69.6427	110.061	146.834	67.871	108.846
AGAP002606-RA	1.47852	0.728619	0.0179943	0.212167		220.947	164.609	159.579	181.711	29.1166	29.1213	85.5206	47.9195	158.704	232.112	128.583	173.133	204.789	235.347	180.171	206.769	443.144	326	270.781	863.57	446.594	413.044	346.641	574.403
AGAP002618-RA	2.66181	0.202756	0.000891283	0.73716		54.7479	67.88	34.0187	52.2155	11.3934	0	13.157	8.18348	53.4412	53.5643	26.7572	44.5876	115.406	109.922	65.6811	97.0032	233.746	76	112.047	220.071	165.092	100.277	140.598	161.813
AGAP002619-RA	1.59048	-0.366774	0.0272408	0.612923		43.0162	95.032	33.4002	57.1494	65.8287	42.0641	4.78437	37.5591	40.4858	98.2013	12.6353	50.4408	131.246	164.884	121.118	139.083	306.792	123	108.935	114.214	211.656	91.9203	179.575	139.263
AGAP002646-RA	1.24286	1.53163	0.0304811	0.0553581		50.8373	35.637	34.6372	40.3705	3.79781	12.9428	16.7453	11.162	35.6275	35.7096	36.4195	35.9188	49.783	45.0964	28.3212	41.0669	102.264	39	37.349	147.643	243.404	125.346	59.5377	172.131
AGAP002652-RA	2.13498	-0.626174	0.0225984	0.181221		310.89	117.093	167.619	198.534	32.9144	16.1785	62.1968	37.0966	119.838	205.33	144.935	156.701	345.086	266.351	214.518	275.318	725.587	484	423.289	370.499	215.889	471.539	544.292	352.643
AGAP002656-RA	2.58516	-1.47086	0.0177442	0.0606943		18.5752	156.124	64.9447	79.8813	0	12.9428	19.7355	10.8928	25.9109	84.1725	11.8921	40.6585	144.823	97.2391	78.3353	106.799	267.834	140	130.722	69.6427	61.3802	63.2698	179.519	64.7643
AGAP002657-RA	1.70451	0.116165	0.0328964	0.887284		48.882	42.425	35.2557	42.1876	1.26594	9.70709	24.5199	11.831	9.71658	40.8109	23.7842	24.7706	52.0458	39.4593	40.9754	44.1602	131.482	84	74.6981	206.143	48.6809	59.6885	96.7267	104.837
AGAP002665-RA	4.45212	-1.54809	0.0345119	0.0429733		26.3963	18.667	26.5964	23.8866	1.26594	0	8.97069	3.41221	6.47772	59.941	10.4056	25.6081	162.926	143.745	114.49	140.387	258.095	181	115.16	64.0713	55.0306	70.4324	184.751	63.1781
AGAP002670-RA	5.49381	-1.59447	0.0223712	0.170424		29.3292	37.334	31.5446	32.7359	7.59562	0	1.79414	3.12992	16.1943	105.853	10.4056	44.1511	324.721	162.065	127.144	204.643	438.274	188	112.047	77.9999	88.8955	77.5951	246.107	81.4968
AGAP002680-RA	1.82261	0.244014	0.00593318	0.761784		139.803	108.608	111.334	119.915	13.9253	38.8284	56.2163	36.3233	80.9715	122.433	57.9739	87.1261	195.738	169.111	173.543	179.464	462.622	232	146.284	587.785	215.889	192.197	280.302	331.957
AGAP002682-RA	1.79487	1.20755	0.0363891	0.134684		32.2621	154.427	179.371	122.02	10.1275	19.4142	28.7062	19.416	55.0606	58.6657	51.2846	55.0036	135.772	90.1928	69.2966	98.4204	272.704	104	77.8105	454.071	177.791	417.82	151.505	349.894
AGAP002685-RA	1.6061	-0.425393	0.0483395	0.249007	APG8	206.282	201.943	378.535	262.253	97.4772	71.1854	226.66	131.774	181.376	692.51	488.318	454.068	679.99	789.187	1003.29	824.157	1689.79	2103	1425.49	1423.5	787.36	1674.86	1739.43	1295.24
AGAP002686-RA	2.27623	-0.650205	0.0301583	0.264889		148.601	50.91	129.271	109.594	22.7869	6.4714	59.2066	29.4883	45.3441	99.4766	66.8929	70.5712	231.943	166.293	190.415	196.217	501.58	369	348.591	462.428	126.994	187.422	406.39	258.948
AGAP002705-RA	3.02441	-0.0849661	8.49855e-05	0.938473		57.6808	98.426	30.9261	62.3443	1.26594	6.4714	4.78437	4.1739	19.4332	29.3328	12.6353	20.4671	64.4916	46.5057	31.3341	47.4438	267.834	47	24.8994	128.143	112.178	79.9826	113.244	106.768
AGAP002734-RA	1.56837	-0.331392	0.00440229	0.186296		16.6199	28.849	34.0187	26.4959	7.59562	16.1785	17.9414	13.9052	11.336	11.4781	11.8921	11.5687	65.623	36.6408	45.796	49.3533	63.3062	44	59.136	47.3571	35.9815	48.9446	55.4807	44.0944
AGAP002737-RA	6.85614	-1.90282	0.00623896	0.217817		18.5752	213.822	122.467	118.288	0	0	3.58828	1.19609	22.672	191.301	339.667	184.547	355.269	270.578	330.816	318.888	896.027	561	40.4615	169.928	148.159	82.3701	499.163	133.486
AGAP002741-RA	6.20814	-0.716574	0.0435245	0.498547		16.6199	20.364	24.7409	20.5749	0	3.2357	1.79414	1.67661	6.47772	80.3465	3.71627	30.1802	423.155	224.073	177.761	274.996	501.58	138	99.5974	117	188.374	144.446	246.393	149.94
AGAP002762-RA	3.45342	-0.339792	0.017705	0.659549		272.762	249.459	237.512	253.244	39.2441	3.2357	71.1675	37.8824	68.0161	460.398	183.584	237.333	977.556	753.955	554.373	761.961	1538.83	673	379.715	459.642	603.22	984.86	863.848	682.574
AGAP002764-RA	1.48896	0.5769	0.0267054	0.311097		119.272	117.093	71.7485	102.705	12.6594	51.7712	11.9609	25.4638	197.571	90.5492	100.339	129.486	117.669	128.243	109.067	118.326	272.704	155	168.071	428.999	167.208	292.474	198.591	296.227
AGAP002782-RA	2.31231	1.08351	0.0291934	0.225158		157.4	537.949	87.2115	260.854	3.79781	100.307	7.17655	37.0937	301.214	229.561	65.4064	198.727	289.646	287.489	126.542	234.559	613.583	61	46.6863	529.285	531.257	467.958	240.423	509.5
AGAP002791-RA	2.43949	1.4938	0.034593	0.0823118		7.82112	22.061	9.89634	13.2595	1.26594	0	4.78437	2.01677	24.2915	22.9561	7.43255	18.2267	21.4972	35.2316	21.0903	25.9397	48.6971	29	15.5621	91.9284	46.5643	124.152	31.0864	87.5483
AGAP002805-RA	3.62813	-0.0650399	0.0185577	0.94653		12.7093	16.97	17.3186	15.666	1.26594	0	1.79414	1.02003	37.2469	15.3041	11.1488	21.2333	76.9373	33.8223	16.8722	42.5439	107.134	31	28.0118	97.4998	33.865	27.4567	55.3818	52.9405
AGAP002829-RA	3.04216	-0.562478	0.0465235	0.503886	SPNE	39.1056	132.366	61.2336	77.5684	17.7231	6.4714	20.9316	15.042	139.271	220.634	32.7032	130.869	388.081	339.632	214.518	314.077	788.893	268	248.994	164.357	419.079	300.83	435.296	294.755
AGAP002830-RA	2.0494	1.20335	0.0277959	0.000964339		25.4186	30.546	162.671	72.8786	8.86156	6.4714	75.3538	30.2289	56.6801	93.0999	186.557	112.112	179.898	166.293	388.061	244.75	155.831	245	186.745	426.214	471.993	454.826	195.859	451.011
AGAP002836-RA	3.63152	-0.461777	5.04017e-05	0.464981		64.5243	330.915	48.8632	148.101	0	12.9428	7.7746	6.9058	22.672	80.3465	11.8921	38.3035	110.88	107.104	87.3739	101.786	146.091	58	59.136	75.2142	55.0306	60.8823	87.7424	63.709
AGAP002869-RA	1.70507	-0.325929	0.0141516	0.499942		368.57	142.548	163.29	224.803	55.7012	32.357	111.835	66.631	268.825	271.648	188.043	242.839	313.406	407.277	444.703	388.462	998.291	1244	563.348	1061.36	634.968	541.972	935.213	746.098
AGAP002879-RA	1.84429	-0.133591	0.0403158	0.651721		144.691	39.031	184.319	122.68	37.9781	12.9428	95.6874	48.8694	89.0687	94.3752	125.61	103.018	337.166	202.934	274.776	271.625	579.495	475	351.703	534.856	366.165	380.813	468.733	427.278
AGAP002884-RA	4.53415	-2.24906	0.00416319	0.000478283		35.1951	230.792	70.5114	112.166	1.26594	38.8284	11.3629	17.1524	11.336	286.952	21.5544	106.614	570.241	587.662	536.295	564.733	988.551	986	1008.42	117	357.699	152.803	994.325	209.167
AGAP002901-RA	1.72205	0.810293	0.0246219	0.193937		78.2112	45.819	66.1818	63.404	10.1275	0	23.3238	11.1504	34.008	47.1876	35.6762	38.9573	41.8629	50.7334	40.9754	44.5239	112.003	90	80.9229	172.714	84.6624	238.754	94.3087	165.377
AGAP002906-RA	1.12651	-0.358009	0.0495541	0.367728		52.7926	140.851	38.9668	77.5368	34.1803	9.70709	22.7258	22.2044	45.3441	35.7096	36.4195	39.1577	47.5201	57.7798	56.6424	53.9808	185.049	112	130.722	128.143	137.576	68.0449	142.59	111.255
AGAP002929-RA	1.63422	1.79614	0.0249523	0.0401454		37.1503	96.729	27.2149	53.6981	20.255	3.2357	4.18632	9.22567	29.1498	45.9123	5.94604	27.0027	27.1543	57.7798	18.6799	34.538	92.5245	17	6.22484	114.214	120.644	167.128	38.5831	133.995
AGAP002935-RA	1.12745	0.662352	0.018621	0.276174		438.961	614.314	383.483	478.919	111.402	158.549	193.169	154.374	777.327	608.338	396.898	594.187	704.882	662.353	471.819	613.018	1373.26	632	634.934	2030.78	977.851	1169.89	880.064	1392.84
AGAP002947-RA	3.38092	0.0602104	0.0300002	0.915869		144.691	50.91	111.952	102.518	1.26594	0	23.9218	8.39593	63.1578	114.781	21.5544	66.4976	202.526	193.069	116.298	170.631	360.359	174	102.71	242.357	173.558	248.304	212.356	221.406
AGAP002956-RA	2.27085	0.937298	0.00231962	0.29812		85.0547	196.852	86.593	122.833	11.3934	6.4714	29.3043	15.723	30.7692	58.6657	28.2437	39.2262	124.457	107.104	60.2579	97.2731	209.398	71	65.3608	367.714	124.877	169.515	115.253	220.702
AGAP002957-RA	2.10043	0.02072	0.032849	0.97331		30.3069	66.183	55.6669	50.7189	1.26594	16.1785	46.6476	21.364	19.4332	153.041	67.6362	80.0368	151.612	171.93	162.094	161.878	477.232	317	177.408	220.071	239.171	526.453	323.88	328.565
AGAP002960-RA	2.8754	0.948682	0.0202072	0.291847		52.7926	32.243	33.4002	39.4786	0	9.70709	1.79414	3.83374	92.3075	14.0288	9.66231	38.6662	72.4116	36.6408	42.1805	50.411	68.1759	27	15.5621	114.214	33.865	65.6573	36.9127	71.2455
AGAP002961-RA	2.39515	0.639688	0.00729653	0.453595		90.9206	86.547	91.5412	89.6696	43.0419	42.0641	9.56874	31.5582	87.4493	206.605	129.326	141.127	385.818	400.23	253.686	346.578	633.062	148	80.9229	604.499	423.312	315.155	287.328	447.655
AGAP002969-RA	1.34961	0.793798	0.0361614	0.314496		532.814	215.519	392.761	380.365	221.539	74.421	168.649	154.87	200.809	348.168	319.6	289.526	569.11	481.968	541.718	530.932	876.548	677	529.111	2008.5	531.257	1070.81	694.22	1203.52
AGAP002970-RA	3.39088	0.225328	0.0124325	0.721956		113.406	69.577	119.375	100.786	10.1275	12.9428	17.3433	13.4712	61.5384	133.911	42.3655	79.2716	305.486	217.026	209.697	244.07	550.277	274	183.633	253.5	338.65	586.141	335.97	392.763
AGAP002982-RA	5.16625	-1.08731	0.0126475	0.414927		33.2398	140.851	46.3891	73.4933	0	0	17.3433	5.78111	19.4332	348.168	25.2707	130.957	1005.84	693.357	380.227	693.142	1417.09	369	211.645	203.357	482.576	254.273	665.91	313.402
AGAP003001-RA	2.40035	-0.30653	0.00530411	0.705308		30.3069	49.213	14.8445	31.4548	0	19.4142	2.99023	7.46814	27.5303	25.5068	8.1758	20.4043	78.0687	53.552	34.347	55.3226	97.3942	43	31.1242	80.7856	23.2822	34.6193	57.1728	46.229
AGAP003002-RA	2.3451	1.20684	0.0183603	0.133904		139.803	62.789	84.1189	95.5702	15.1912	22.6499	43.6574	27.1662	116.599	147.94	55.7441	106.761	323.589	297.354	215.121	278.688	506.45	147	90.2602	688.07	683.649	345	247.903	572.24
AGAP003019-RA	1.66318	0.954951	0.00994543	0.381895		34.2174	67.88	45.1521	49.0832	26.5847	3.2357	29.3043	19.7082	16.1943	40.8109	36.4195	31.1416	76.9373	109.922	68.0914	84.9837	189.919	103	59.136	114.214	438.128	130.121	117.352	227.488
AGAP003029-RA	2.18039	0.910967	0.0130813	0.154943		36.1727	91.638	80.4078	69.4062	5.06375	32.357	5.98046	14.4671	59.9189	68.8684	40.1358	56.3077	89.3831	118.378	62.0656	89.9422	180.179	70	37.349	222.857	156.625	161.159	95.8428	180.214
AGAP003061-RA	1.39175	1.92055	0.00358959	0.0359867		117.317	112.002	53.1928	94.1706	30.3825	16.1785	25.716	24.0923	98.7853	58.6657	56.4874	71.3128	116.537	77.5094	72.3095	88.7854	180.179	58	46.6863	350.999	491.042	236.366	94.9552	359.469
AGAP003064-RA	1.53748	1.79602	0.00256154	0.0343657		118.294	139.154	55.0484	104.166	30.3825	16.1785	26.314	24.2917	100.405	71.4191	56.4874	76.1037	126.72	88.7835	84.9636	100.156	199.658	66	52.9111	362.142	491.042	253.079	106.19	368.754
AGAP003086-RA	2.18849	1.3674	0.0422918	0.102226		75.2783	280.005	127.415	160.9	18.9891	55.0069	13.157	29.051	223.481	140.288	77.2985	147.022	298.698	248.03	122.926	223.218	365.228	33	56.0236	442.928	319.601	409.463	151.417	390.664
AGAP003087-RA	1.7113	1.3754	0.0122197	0.139948		199.439	588.859	93.3967	293.898	51.9034	35.5927	29.3043	38.9335	199.19	151.766	83.2445	144.733	202.526	226.891	105.451	178.29	472.362	47	71.5857	523.713	330.183	679.255	196.983	511.051
AGAP003088-RA	1.13558	-0.806239	0.013859	0.110689		134.914	113.699	160.197	136.27	31.6484	61.4783	111.835	68.3204	108.502	137.737	96.6231	114.287	175.372	170.521	233.198	193.03	448.013	470	264.556	245.142	129.11	302.024	394.19	225.425
AGAP003111-RA	3.30443	-0.183978	0.0210125	0.78921		36.1727	28.849	35.2557	33.4258	0	6.4714	12.559	6.34346	3.23886	47.1876	7.43255	19.2863	105.223	102.876	68.0914	92.0635	165.57	82	62.2484	147.643	48.6809	76.4013	103.273	90.9083
AGAP003135-RA	1.30086	1.01284	0.0294374	0.0465796		112.429	89.941	40.2039	80.8578	20.255	12.9428	41.2652	24.821	76.1132	29.3328	46.825	50.757	84.8573	66.2353	67.4888	72.8605	121.743	88	62.2484	150.428	160.859	237.56	90.6637	182.949
AGAP003137-RA	3.65613	1.00701	0.00862626	0.230983		17.5975	56.001	17.9371	30.5119	6.32969	0	3.58828	3.30599	19.4332	54.8397	3.71627	25.9964	78.0687	76.1002	48.8089	67.6593	107.134	39	24.8994	75.2142	177.791	90.7265	57.011	114.577
AGAP003154-RA	3.57157	0.591071	0.0473814	0.324574		28.3516	22.061	44.5335	31.6487	6.32969	3.2357	2.99023	4.1852	56.6801	79.0712	23.7842	53.1785	135.772	140.926	84.361	120.353	209.398	119	74.6981	111.428	258.22	237.56	134.365	202.403
AGAP003155-RA	1.36912	0.565135	0.0417426	0.374877		30.3069	118.79	43.2965	64.1311	12.6594	12.9428	23.3238	16.3087	51.8218	59.941	18.5814	43.4481	55.4401	74.6909	45.796	58.6423	136.352	58	37.349	142.071	129.11	71.6262	77.2336	114.269
AGAP003167-RA	2.18473	0.570614	0.015562	0.0231244		168.154	123.881	349.465	213.833	32.9144	45.2998	109.442	62.5522	249.392	263.996	238.585	250.658	580.424	398.821	708.03	562.425	525.929	374	529.111	766.07	632.851	723.425	476.347	707.449
AGAP003173-RA	2.33737	1.48167	0.00194091	0.242204		147.624	112.002	58.7595	106.128	2.53187	9.70709	23.9218	12.0536	118.218	85.4479	43.1088	82.2584	148.217	98.6484	80.143	109.003	214.267	41	28.0118	479.142	146.043	165.934	94.4263	263.706
AGAP003176-RA	1.50795	-0.882185	0.0427447	0.119624		56.7031	16.97	102.675	58.7826	11.3934	19.4142	46.6476	25.8184	35.6275	40.8109	64.6632	47.0339	89.3831	64.8261	197.043	117.084	146.091	276	236.544	158.785	52.914	145.64	219.545	119.113
AGAP003182-RA	1.12675	-0.0118711	0.0466582	0.988396		41.0609	54.304	66.8003	54.0551	32.9144	6.4714	37.0789	25.4882	55.0606	76.5205	58.7171	63.4327	100.697	104.285	77.1301	94.0376	277.573	97	80.9229	234	61.3802	156.384	151.832	150.588
AGAP003190-RA	4.92777	1.21619	0.00113587	0.206753		31.2845	57.698	56.904	48.6288	1.26594	3.2357	1.79414	2.09859	8.09715	44.6369	11.1488	21.2943	115.406	98.6484	59.0527	91.0357	150.961	28	6.22484	203.357	120.644	106.246	61.7286	143.415
AGAP003200-RA	2.61979	-0.271414	0.0143667	0.493555		42.0385	39.031	58.141	46.4035	5.06375	0	25.716	10.2599	38.8663	95.6506	77.2985	70.6051	133.509	102.876	130.157	122.181	243.486	202	158.733	167.143	99.4783	233.979	201.406	166.867
AGAP003201-RA	4.53318	-0.140844	0.0467103	0.872935		50.8373	50.91	51.3373	51.0282	0	6.4714	19.1375	8.53629	12.9554	215.533	18.5814	82.3565	493.304	428.416	302.495	408.071	710.978	244	133.834	181.071	488.925	317.543	362.937	329.18
AGAP003218-RA	4.0005	0.643441	0.0445309	0.567253		28.3516	23.758	29.689	27.2662	6.32969	3.2357	0	3.18846	51.8218	25.5068	0	25.7762	98.4345	56.3705	37.3599	64.055	141.222	37	12.4497	178.285	82.5458	37.0069	63.5571	99.2794
AGAP003219-RA	1.47012	0.368741	0.0219041	0.541976		133.937	173.094	112.571	139.867	26.5847	122.957	56.2163	68.5858	207.287	242.315	96.6231	182.075	474.07	321.312	303.097	366.16	934.984	436	261.443	774.427	457.177	876.227	544.143	702.611
AGAP003238-RA	2.84905	-0.856714	0.00425309	0.00689827		229.745	352.976	323.487	302.069	62.0309	48.5355	144.727	85.0979	348.178	698.887	272.031	439.699	1273.99	948.433	1619.73	1280.72	2103.71	1744	1711.83	818.999	1140.83	1110.21	1853.18	1023.34
AGAP003262-RA	2.30271	0.282163	0.0298379	0.69401		66.4795	227.398	46.3891	113.422	1.26594	16.1785	8.37265	8.60569	108.502	39.5356	31.2167	59.7514	88.2516	67.6446	42.7831	66.2264	126.612	51	49.7987	66.857	59.2637	150.415	75.8037	92.1786
AGAP003263-RA	1.27031	0.591442	0.0290393	0.300766		57.6808	147.639	126.178	110.499	36.7122	16.1785	38.873	30.5879	82.591	132.635	66.1497	93.792	91.6459	147.973	101.836	113.818	370.098	305	143.171	234	440.244	558.684	272.756	410.976
AGAP003264-RA	1.92017	0.898132	0.00209229	0.10419		174.02	351.279	162.671	229.323	18.9891	55.0069	60.4027	44.7995	123.077	158.142	96.6231	125.947	294.172	250.849	169.927	238.316	535.668	197	267.668	802.284	516.441	545.553	333.445	621.426
AGAP003268-RA	2.36005	-1.15527	0.0436895	0.368974		26.3963	67.88	26.5964	40.2909	0	0	41.2652	13.7551	1.61943	77.7958	11.8921	30.4358	179.898	140.926	59.6553	126.826	316.531	84	56.0236	69.6427	80.4293	54.9134	152.185	68.3285
AGAP003276-RA	3.4111	-0.398089	0.0120548	0.619242		13.687	52.607	34.6372	33.6437	0	3.2357	11.9609	5.06554	21.0526	38.2602	8.91906	22.744	148.217	90.1928	78.9378	105.783	301.922	88	93.3726	94.7141	150.276	121.765	161.098	122.251
AGAP003279-RA	3.21419	0.654842	0.0101319	0.393307		34.2174	27.152	27.8335	29.7343	1.26594	0	10.7648	4.01026	56.6801	36.9849	15.6083	36.4244	102.96	87.3743	64.4759	84.9368	189.919	74	65.3608	181.071	78.3127	259.048	109.76	172.811
AGAP003336-RA	1.01182	0.304569	0.0423399	0.637256		49.8597	74.668	42.678	55.7352	22.7869	9.70709	36.4808	22.9916	61.5384	44.6369	41.6223	49.2659	69.0173	59.189	56.0398	61.4154	165.57	98	74.6981	222.857	71.963	122.958	112.756	139.259
AGAP003366-RA	4.69457	-0.337575	0.0130368	0.740872		59.6361	67.88	17.3186	48.2782	8.86156	9.70709	2.99023	7.18629	0	90.5492	2.97302	31.1741	364.321	202.934	156.671	241.308	452.883	116	80.9229	91.9284	253.987	168.322	216.602	171.412
AGAP003389-RA	2.74967	-1.71931	0.00653662	0.00359686		27.3739	40.728	16.7001	28.2673	1.26594	25.8856	5.98046	11.044	27.5303	87.9985	25.2707	46.9332	186.686	160.656	165.709	171.017	355.489	360	252.106	117	82.5458	94.3078	322.532	97.9512
AGAP003397-RA	1.89145	0.302407	0.00819617	0.631953		73.323	123.881	134.838	110.681	18.9891	35.5927	56.8144	37.132	116.599	238.489	130.07	161.719	304.355	343.86	257.301	301.839	706.108	292	152.509	389.999	476.226	552.716	383.539	472.98
AGAP003398-RA	1.06425	0.242141	0.0338896	0.753037		425.274	166.306	178.753	256.777	92.4134	93.8352	169.845	118.698	242.915	218.083	231.152	230.717	431.075	353.725	339.252	374.684	930.115	473	364.153	1211.78	309.018	569.428	589.089	696.743
AGAP003408-RA	1.27849	1.93473	0.00320081	0.0913882		107.54	302.066	144.115	184.574	46.8397	80.8924	52.6281	60.1201	132.793	238.489	147.164	172.816	286.252	274.806	157.273	239.444	457.753	110	62.2484	537.642	594.753	1276.14	210	802.845
AGAP003411-RA	1.41382	0.507041	0.046661	0.482211		26.3963	33.94	53.1928	37.843	11.3934	3.2357	5.38242	6.67052	42.1052	19.1301	19.3246	26.8533	21.4972	35.2316	18.0774	24.9354	73.0457	19	15.5621	58.4999	55.0306	39.3944	35.8693	50.975
AGAP003424-RA	3.02244	-1.6196	0.0132645	0.0960907		38.128	79.759	25.3594	47.7488	11.3934	45.2998	11.9609	22.8847	17.8137	153.041	11.8921	60.9156	380.161	290.308	249.468	306.646	681.759	481	199.195	111.428	177.791	153.996	453.985	147.739
AGAP003439-RS	3.58458	-0.197081	0.0477388	0.81469		233.656	135.76	288.849	219.422	11.3934	25.8856	65.7851	34.3547	147.368	622.366	134.529	301.421	1198.19	1245.79	640.541	1028.17	2293.63	746	488.65	718.713	1415.98	943.078	1176.09	1025.92
AGAP003440-RA	1.90857	1.50773	0.0239123	0.091429		9.7764	49.213	42.678	33.8891	0	25.8856	5.38242	10.4227	19.4332	52.289	41.6223	37.7815	58.8344	76.1002	48.8089	61.2478	73.0457	57	40.4615	72.4285	228.588	183.841	56.8357	161.619
AGAP003459-RA	1.75509	0.643259	0.0112172	0.391896		62.569	84.85	79.7893	75.7361	7.59562	25.8856	37.0789	23.52	79.3521	109.679	71.3525	86.7946	212.709	197.297	102.438	170.815	360.359	111	56.0236	356.571	211.656	255.467	175.794	274.565
AGAP003488-RA	4.04844	0.176922	0.0344479	0.552815		43.0162	11.879	21.0297	25.3083	1.26594	0	5.38242	2.21612	14.5749	38.2602	19.3246	24.0532	99.5659	78.9187	63.2708	80.5851	131.482	76	93.3726	136.5	97.3618	106.246	100.285	113.369
AGAP003489-RA	3.57663	-0.756423	0.0371485	0.139546		75.2783	78.062	177.516	110.285	8.86156	12.9428	23.3238	15.0427	127.935	220.634	76.5552	141.708	524.984	407.277	340.457	424.239	827.851	563	389.053	309.214	330.183	414.238	593.301	351.212
AGAP003503-RA	2.61771	-0.0432345	0.0134314	0.958949		27.3739	33.94	27.8335	29.7158	0	3.2357	10.7648	4.66684	40.4858	93.0999	34.1897	55.9251	122.195	139.517	56.6424	106.118	165.57	42	34.2366	61.2856	91.0121	82.3701	80.6023	78.2226
AGAP003508-RA	3.41528	-1.08416	0.0147706	0.485301		17.5975	64.486	66.8003	49.6279	7.59562	3.2357	2.39218	4.40784	32.3886	35.7096	16.3516	28.1499	107.486	74.6909	36.7573	72.9781	194.788	39	18.6745	69.6427	14.8159	34.6193	84.1543	39.6927
AGAP003521-RA	3.10163	0.15328	0.0122965	0.869313		23.4634	18.667	7.42226	16.5175	10.1275	3.2357	2.99023	5.45114	14.5749	44.6369	5.94604	21.7193	112.012	88.7835	53.6295	84.8082	146.091	32	18.6745	94.7141	65.6134	58.4947	65.5886	72.9407
AGAP003545-RA	5.55876	1.36276	0.0280734	0.189982		377.369	420.856	982.212	593.479	7.59562	38.8284	34.6867	27.0369	100.405	1110.82	137.502	449.576	3686.2	2495.8	1421.48	2534.5	4100.3	331	451.301	3771.85	2609.72	6175.37	1627.53	4185.65
AGAP003548-RA	3.29454	-0.786479	0.0244713	0.178554		49.8597	16.97	30.9261	32.5852	3.79781	3.2357	10.7648	5.93278	59.9189	70.1438	29.7302	53.2643	186.686	128.243	135.58	150.17	394.447	216	177.408	133.714	171.441	151.609	262.618	152.255
AGAP003549-RA	2.42847	0.442523	0.00963721	0.274774		166.199	137.457	172.567	158.741	25.3187	9.70709	77.746	37.5906	80.9715	195.127	120.407	132.169	412.972	325.54	268.75	335.754	745.066	366	401.502	532.071	753.495	769.982	504.189	685.183
AGAP003550-RA	2.33308	0.91277	0.0302497	0.152622		43.0162	45.819	44.5335	44.4562	8.86156	0	15.5492	8.13692	21.0526	108.404	32.7032	54.0533	69.0173	146.563	65.0785	93.553	180.179	73	46.6863	175.5	243.404	145.64	99.9552	188.181
AGAP003552-RA	1.32532	1.07451	0.0126458	0.159953		54.7479	96.729	45.7706	65.7491	16.4572	25.8856	23.9218	22.0882	68.0161	53.5643	42.3655	54.6486	114.275	88.7835	58.4501	87.1694	146.091	46	46.6863	231.214	97.3618	174.29	79.5925	167.622
AGAP003556-RA	1.73577	-0.434152	0.0388474	0.0414924		1361.85	592.253	1521.56	1158.56	407.632	236.206	870.157	504.665	2879.35	2467.79	2127.94	2491.69	5169.51	4264.43	4775.44	4736.46	7387.35	7004	7074.53	6242.78	4137.87	5506.86	7155.29	5295.84
AGAP003560-RA	2.76596	-0.320603	0.022647	0.560479		176.953	190.064	233.801	200.273	25.3187	32.357	61.0007	39.5588	184.615	401.732	86.2176	224.188	548.744	542.566	422.408	504.573	1266.12	591	541.561	799.499	641.318	479.896	799.562	640.237
AGAP003576-RA	3.66423	-0.865906	0.00778139	0.322049		121.227	173.094	81.6448	125.322	7.59562	6.4714	37.6769	17.248	74.4938	323.937	44.5953	147.675	641.521	582.025	322.38	515.309	1061.6	456	292.567	381.642	397.913	213.685	603.388	331.08
AGAP003581-RA	1.22637	-0.193982	0.000921856	0.803073		271.784	137.457	180.608	196.616	65.8287	42.0641	83.7265	63.8731	152.226	66.3177	67.6362	95.3935	198	119.787	146.427	154.738	384.707	441	392.165	727.07	95.2452	242.335	405.957	354.884
AGAP003589-RA	1.81312	0.0417186	0.003547	0.915114		17.5975	27.152	27.2149	23.9882	8.86156	3.2357	5.38242	5.82656	21.0526	21.6808	34.1897	25.641	32.8115	49.3242	33.1418	38.4258	68.1759	33	43.5739	55.7142	35.9815	57.301	48.2499	49.6656
AGAP003591-RA	1.86883	1.07508	0.016469	0.25577		22.4857	37.334	30.9261	30.2486	8.86156	0	7.17655	5.34604	12.9554	31.8835	41.6223	28.8204	40.7315	52.1427	20.4877	37.7873	131.482	29	12.4497	133.714	63.4968	167.128	57.644	121.446
AGAP003595-RA	3.69802	0.518602	0.000123986	0.481465		78.2112	218.913	116.901	138.008	3.79781	25.8856	12.559	14.0808	108.502	239.764	113.718	153.995	428.812	455.192	263.327	382.444	589.235	212	80.9229	540.428	383.097	340.224	294.053	421.25
AGAP003597-RA	4.01196	-0.588413	0.0362281	0.334259		164.244	91.638	120.612	125.498	18.9891	6.4714	29.3043	18.2549	48.5829	313.734	70.6092	144.309	681.121	597.527	435.062	571.237	1154.12	600	451.301	598.928	503.741	364.1	735.141	488.923
AGAP003605-RA	3.20513	-0.84903	0.0118287	0.213754		33.2398	27.152	34.0187	31.4701	0	6.4714	11.9609	6.14411	58.2995	72.6944	30.4734	53.8225	140.297	155.019	127.144	140.82	350.619	211	124.497	108.643	167.208	105.052	228.705	126.968
AGAP003618-RA	3.2223	-0.713849	0.000578735	0.453472		19.5528	33.94	21.6482	25.047	1.26594	9.70709	4.18632	5.05312	51.8218	84.1725	40.879	58.9578	209.315	150.791	131.965	164.024	389.577	147	99.5974	80.7856	91.0121	216.072	212.058	129.29
AGAP003622-RA	2.28604	1.68475	0.00979371	0.360078		35.1951	45.819	27.8335	36.2825	24.0528	3.2357	0.598046	9.29552	40.4858	19.1301	25.2707	28.2955	75.8059	36.6408	22.898	45.1149	121.743	27	31.1242	440.142	40.2146	97.8891	59.9556	192.749
AGAP003627-RA	1.17834	1.07905	0.0283062	0.216006		81.1441	40.728	66.1818	62.6846	22.7869	6.4714	30.5004	19.9195	87.4493	43.3616	61.6901	64.167	84.8573	73.2816	53.6295	70.5895	73.0457	148	37.349	273	78.3127	194.585	86.1316	181.966
AGAP003632-RA	3.047	0.441581	0.00835815	0.543064		22.4857	57.698	30.3075	36.8304	5.06375	0	10.1668	5.07684	34.008	47.1876	13.3786	31.5248	148.217	102.876	51.2192	100.771	185.049	58	34.2366	136.5	148.159	91.9203	92.4285	125.526
AGAP003646-RA	3.05683	-0.159011	0.00208498	0.799344		14.6646	13.576	18.5556	15.5987	0	3.2357	1.79414	1.67661	16.1943	20.4055	13.3786	16.6595	64.4916	33.8223	18.6799	38.9979	73.0457	28	24.8994	38.9999	29.6318	44.1695	41.9817	37.6004
AGAP003667-RA	1.18657	0.794007	0.0416635	0.286197		26.3963	106.911	64.9447	66.084	16.4572	12.9428	13.157	14.1857	32.3886	20.4055	51.2846	34.6929	40.7315	38.0501	35.5522	38.1113	112.003	81	77.8105	225.643	52.914	191.003	90.2713	156.52
AGAP003676-RA	3.57231	0.712661	0.0114735	0.469629		97.764	54.304	62.4707	71.5129	0	0	15.5492	5.18307	131.174	84.1725	27.5004	80.9489	179.898	140.926	106.656	142.493	384.707	81	52.9111	459.642	177.791	212.491	172.873	283.308
AGAP003700-RA	1.20233	0.8748	0.0169358	0.186727		187.707	235.883	165.145	196.245	46.8397	38.8284	69.3734	51.6805	236.437	109.679	124.124	156.747	184.423	150.791	141.003	158.739	301.922	183	149.396	582.213	245.521	335.449	211.439	387.728
AGAP003703-RA	7.17836	0.0571199	0.00320809	0.962654		27.3739	59.395	40.8224	42.5304	2.53187	0	0	0.843958	6.47772	62.4917	8.1758	25.7151	169.715	176.158	58.4501	134.774	267.834	19	40.4615	72.4285	190.49	77.5951	109.099	113.505
AGAP003719-RA	1.11558	0.381192	0.0459309	0.632116		682.393	261.338	439.769	461.167	94.9453	84.1281	375.573	184.882	327.125	238.489	392.439	319.351	481.99	397.412	444.703	441.368	730.457	691	1089.35	2016.85	467.76	785.501	836.934	1090.04
AGAP003720-RA	2.54485	0.264631	0.0146236	0.626948		28.3516	142.548	46.3891	72.4296	7.59562	3.2357	17.9414	9.5909	46.9635	174.722	143.448	121.711	239.863	238.165	110.875	196.301	336.01	181	90.2602	203.357	300.552	225.623	202.423	243.177
AGAP003720-RB	2.51875	0.757844	0.0194406	0.0561029		10.754	127.275	25.3594	54.4628	0	3.2357	14.3531	5.86294	24.2915	105.853	31.2167	53.7872	119.932	136.698	56.0398	104.223	146.091	94	59.136	158.785	169.325	177.872	99.7424	168.661
AGAP003727-RA	3.38963	-0.625954	0.0486493	0.307451		46.9267	18.667	73.604	46.3993	0	0	18.5394	6.17981	24.2915	63.7671	17.8381	35.2989	150.48	126.834	96.4126	124.576	253.225	137	152.509	197.785	84.6624	69.2387	180.911	117.229
AGAP003737-RA	1.11503	2.37728	0.0369633	0.031253		206.282	59.395	22.2668	95.9813	16.4572	25.8856	3.58828	15.3103	64.7772	53.5643	14.1218	44.1545	30.5486	38.0501	25.9109	31.5032	73.0457	25	0	242.357	133.343	133.702	32.6819	169.801
AGAP003740-RA	2.55217	0.551593	0.00590069	0.628202		69.4125	397.098	78.5522	181.688	18.9891	48.5355	4.18632	23.9036	71.255	102.027	26.7572	66.6798	211.578	181.795	73.5146	155.629	506.45	47	52.9111	487.499	194.724	206.522	202.12	296.248
AGAP003742-RA	2.36157	-0.402563	0.0154703	0.74411		149.579	254.55	160.197	188.109	36.7122	161.785	34.6867	77.7279	241.295	457.847	100.339	266.494	1183.48	875.152	412.767	823.798	2249.81	337	236.544	696.428	719.63	719.843	941.117	711.967
AGAP003771-RA	1.49472	1.77076	0.0168181	0.146988		46.9267	62.789	17.9371	42.551	2.53187	32.357	8.37265	14.4205	40.4858	56.115	10.4056	35.6688	53.1773	62.0075	30.7315	48.6388	87.6548	25	15.5621	44.5714	222.239	170.709	42.739	145.84
AGAP003779-RA	4.53676	-0.168789	0.0217682	0.835002		66.4795	30.546	36.4928	44.5061	1.26594	3.2357	4.18632	2.89599	17.8137	75.2451	25.2707	39.4432	176.503	159.247	89.1817	141.644	370.098	111	90.2602	128.143	154.509	225.623	190.453	169.425
AGAP003811-RA	1.03124	0.487997	0.00491057	0.414295		36.1727	20.364	35.8742	30.8036	17.7231	9.70709	16.7453	14.7252	16.1943	14.0288	9.66231	13.2951	33.9429	23.9575	27.116	28.3388	63.3062	26	28.0118	33.4285	76.1962	54.9134	39.106	54.846
AGAP003814-RA	1.76521	0.872713	0.0311811	0.244619		101.675	93.335	121.23	105.413	18.9891	0	75.3538	31.4476	50.2024	108.404	113.718	90.7748	121.063	139.517	140.401	133.66	199.658	262	214.757	685.285	275.153	278.148	225.472	412.862
AGAP003843-RA	1.09052	0.765605	0.0131662	0.00696929		182.819	151.033	147.208	160.353	45.5737	45.2998	87.3147	59.3961	139.271	195.127	216.287	183.562	166.32	221.254	228.377	205.317	277.573	351	255.218	557.142	476.226	469.152	294.597	500.84
AGAP003858-RA	2.03061	-0.26852	0.0139323	0.614438	APG6	15.6422	47.516	15.463	26.2071	1.26594	19.4142	3.58828	8.08947	6.47772	33.1589	15.6083	18.415	41.8629	40.8686	37.3599	40.0305	112.003	48	59.136	69.6427	74.0796	38.2006	73.0464	60.641
AGAP003882-RA	2.44792	0.250725	0.0488132	0.740639		40.0833	154.427	80.4078	91.6393	3.79781	29.1213	21.5297	18.1496	140.89	124.983	37.906	101.26	228.549	218.436	141.003	195.996	472.362	166	118.272	247.928	201.073	451.245	252.211	300.082
AGAP003886-RA	2.2172	-0.82227	0.0267668	0.116589		24.441	30.546	56.904	37.297	5.06375	6.4714	19.7355	10.4236	84.2104	53.5643	57.2306	65.0018	106.355	102.876	133.17	114.134	214.267	213	140.059	97.4998	55.0306	168.322	189.109	106.951
AGAP003889-RA	1.41673	-0.384258	0.0232999	0.435236		83.0994	84.85	102.056	90.0018	13.9253	16.1785	57.4124	29.1721	25.9109	93.0999	40.879	53.2966	59.9658	87.3743	90.9894	79.4432	150.961	216	115.16	167.143	61.3802	140.865	160.707	123.129
AGAP003890-RA	1.51707	1.59948	0.0351172	0.0532785		73.323	74.668	72.367	73.4527	3.79781	29.1213	23.3238	18.7476	123.077	47.1876	52.0278	74.0974	119.932	100.058	56.6424	92.2106	185.049	51	43.5739	328.714	340.766	177.872	93.2076	282.451
AGAP003928-RA	1.36451	0.654609	0.00294458	0.118975		62.569	44.122	36.4928	47.7279	12.6594	19.4142	11.3629	14.4788	51.8218	61.2164	46.825	53.2877	67.8859	69.0539	56.0398	64.3265	92.5245	85	74.6981	156	84.6624	156.384	84.0742	132.349
AGAP003967-RA	4.4698	0.31822	0.00020226	0.439004		56.7031	125.578	71.13	84.4704	2.53187	3.2357	11.9609	5.9095	30.7692	121.157	45.3385	65.755	201.395	187.432	225.364	204.73	267.834	165	130.722	208.928	190.49	303.218	187.852	234.212
AGAP003970-RA	2.59338	-0.66312	0.0372169	0.346157		26.3963	18.667	9.27782	18.1137	0	3.2357	14.3531	5.86294	14.5749	47.1876	14.1218	25.2948	81.463	80.3279	65.0785	75.6232	199.658	113	108.935	61.2856	40.2146	164.74	140.531	88.7468
AGAP003979-RA	1.5198	0.503122	0.0275291	0.562287		57.6808	74.668	105.149	79.1658	5.06375	42.0641	21.5297	22.8858	46.9635	67.5931	25.2707	46.6091	71.2802	81.7372	64.4759	72.4978	248.355	85	40.4615	275.785	95.2452	158.771	124.606	176.601
AGAP003982-RA	1.89535	0.937579	0.0362711	0.202992		25.4186	57.698	47.6261	43.5809	1.26594	32.357	1.79414	11.8057	12.9554	20.4055	47.5683	26.9764	61.0973	42.2779	29.5264	44.3005	112.003	74	21.7869	125.357	80.4293	192.197	69.2634	132.661
AGAP003986-RA	6.21936	-1.49496	0.0437472	0.235326		19.5528	15.273	14.8445	16.5568	0	0	1.79414	0.598046	4.85829	61.2164	12.6353	26.2367	121.063	95.8298	84.9636	100.619	336.01	125	74.6981	44.5714	103.711	41.782	178.569	63.3549
AGAP003987-RA	1.86789	0.14309	0.00523068	0.784859		82.1218	69.577	64.3262	72.0083	25.3187	9.70709	37.6769	24.2342	92.3075	132.635	101.826	108.923	193.475	218.436	182.581	198.164	448.013	268	127.609	256.285	385.214	290.086	281.208	310.528
AGAP003992-RA	2.2067	0.477363	0.00485403	0.547796		40.0833	152.73	79.1707	90.6613	20.255	25.8856	20.3336	22.158	50.2024	175.997	38.6492	88.2829	168.583	215.617	138.593	174.264	418.795	108	49.7987	286.928	260.337	255.467	192.198	267.577
AGAP004018-RA	4.25452	0.1051	0.0129035	0.935264		39.1056	186.67	63.0892	96.2883	6.32969	0	8.97069	5.10013	77.7327	104.578	20.0679	67.4595	322.458	219.845	116.298	219.533	589.235	20	37.349	278.571	203.19	213.685	215.528	231.815
AGAP004028-RA	2.63195	-0.714942	0.0250993	0.444283		18.5752	15.273	25.9779	19.942	10.1275	3.2357	12.559	8.64072	11.336	39.5356	13.3786	21.4167	123.326	87.3743	77.1301	95.9434	306.792	142	93.3726	214.5	46.5643	69.2387	180.721	110.101
AGAP004031-RA	2.07585	-0.629785	0.0421602	0.0872809		136.87	47.516	116.282	100.223	36.7122	22.6499	46.0496	35.1372	148.988	220.634	190.273	186.632	414.104	333.995	411.561	386.553	798.632	597	778.105	632.356	306.901	465.57	724.579	468.276
AGAP004038-RA	3.17399	0.987148	0.0122561	0.252289	HPX8	835.883	1657.97	1351.47	1281.77	219.007	278.27	139.943	212.407	1459.11	1890.06	527.711	1292.29	5645.84	4065.72	1847.51	3853.02	6316.01	557	1101.8	5849.99	3936.8	6021.38	2658.27	5269.39
AGAP004070-RA	2.48921	-0.207068	0.00290217	0.647838		67.4572	78.062	35.8742	60.4645	11.3934	0	7.7746	6.38935	14.5749	49.7383	9.66231	24.6585	40.7315	59.189	36.1547	45.3584	112.003	71	43.5739	75.2142	61.3802	59.6885	75.5257	65.4276
AGAP004090-RA	4.43234	-0.514211	0.0187683	0.518249		14.6646	144.245	37.1113	65.3403	0	3.2357	9.56874	4.26815	43.7246	122.433	20.0679	62.0751	182.16	255.076	166.914	201.384	516.189	227	121.384	192.214	260.337	152.803	288.191	201.784
AGAP004091-RA	1.36567	0.503128	0.0169303	0.407658		99.7193	74.668	71.13	81.8391	11.3934	42.0641	20.9316	24.7964	98.7853	56.115	60.2036	71.7013	113.143	73.2816	101.836	96.0869	228.876	97	96.485	242.357	107.945	248.304	140.787	199.535
AGAP004096-RA	3.84075	-0.766987	0.04311	0.415061		9.7764	83.153	38.3483	43.7592	0	6.4714	32.8925	13.1213	19.4332	275.474	20.0679	104.992	493.304	453.782	428.434	458.507	808.372	498	261.443	50.1428	645.551	225.623	522.605	307.105
AGAP004102-RA	1.01576	0.0824429	0.0232486	0.775244		36.1727	39.031	56.904	44.0359	24.0528	9.70709	15.5492	16.4364	72.8744	67.5931	69.8659	70.1111	71.2802	77.5094	60.8605	69.8833	170.44	105	115.16	150.428	154.509	108.633	130.2	137.857
AGAP004115-RA	3.64598	0.273439	0.0169292	0.710223		32.2621	22.061	24.1223	26.1485	0	3.2357	5.98046	3.07205	29.1498	58.6657	61.6901	49.8352	85.9888	77.5094	123.529	95.6756	180.179	209	46.6863	203.357	65.6134	257.854	145.289	175.608
AGAP004147-RA	2.61564	-0.599194	0.00683342	0.389231		58.6584	40.728	55.0484	51.4783	0	6.4714	17.3433	7.93825	25.9109	45.9123	51.2846	41.0359	107.486	90.1928	66.2837	87.9875	243.486	109	93.3726	130.928	57.1471	106.246	148.619	98.107
AGAP004151-RA	1.75569	-0.146921	0.0327939	0.740508		67.4572	135.76	76.6967	93.3046	11.3934	106.778	51.432	56.5345	24.2915	229.561	61.6901	105.181	255.703	333.995	197.043	262.247	467.492	398	230.319	192.214	372.515	424.982	365.27	329.904
AGAP004153-RA	2.41599	-1.04247	0.0243299	0.0222212		12.7093	72.971	35.2557	40.312	1.26594	0	17.9414	6.40244	22.672	53.5643	65.4064	47.2143	39.6001	59.189	67.4888	55.426	126.612	165	133.834	69.6427	40.2146	96.6954	141.816	68.8509
AGAP004164-RB	1.1907	1.11813	0.0116476	0.0869457		814.374	1605.36	880.156	1099.96	293.697	482.119	347.465	374.427	950.606	1087.87	651.091	896.521	1716.38	1602.33	681.517	1333.41	3126.35	942	837.241	4340.14	3289.13	3019.04	1635.2	3549.44
AGAP004175-RA	3.22865	0.828405	0.0379409	0.409026		48.882	69.577	83.5004	67.3198	30.3825	3.2357	5.98046	13.1996	114.98	178.548	46.825	113.451	349.612	317.084	143.414	270.037	438.274	116	65.3608	623.999	251.871	224.429	206.545	366.766
AGAP004214-RA	2.38368	0.484138	0.00530501	0.595087		121.227	212.125	92.7782	142.044	62.0309	29.1213	38.873	43.3417	103.644	403.008	148.651	218.434	548.744	627.122	361.547	512.471	1144.38	303	183.633	348.214	816.992	1116.17	543.672	760.46
AGAP004216-RA	3.53911	-0.476293	0.0391553	0.60547		14.6646	10.182	16.0816	13.6427	1.26594	3.2357	1.79414	2.09859	17.8137	39.5356	8.1758	21.8417	84.8573	49.3242	46.3986	60.1934	121.743	43	24.8994	25.0714	63.4968	47.7508	63.214	45.4397
AGAP004226-RA	2.89626	0.894351	0.0123898	0.0741292		24.441	10.182	27.2149	20.6127	0	0	6.57851	2.19284	19.4332	19.1301	20.0679	19.5437	46.3887	66.2353	26.5135	46.3792	68.1759	30	24.8994	80.7856	65.6134	82.3701	41.0251	76.2564
AGAP004239-RA	3.12025	0.894899	0.00353108	0.361081		83.0994	239.277	94.6338	139.003	8.86156	32.357	10.7648	17.3278	157.085	224.46	72.0957	151.214	321.326	397.412	162.094	293.611	584.365	89	49.7987	292.5	406.38	645.83	241.055	448.236
AGAP004254-RA	2.32506	-0.764089	0.00335503	0.332627		28.3516	57.698	37.1113	41.0536	8.86156	16.1785	7.17655	10.7389	53.4412	48.463	42.3655	48.0899	109.749	136.698	72.3095	106.252	228.876	92	77.8105	100.286	59.2637	75.2075	132.896	78.2523
AGAP004269-RA	1.27301	1.15863	0.0299026	0.305756		18.5752	33.94	59.3781	37.2977	5.06375	22.6499	5.38242	11.032	4.85829	25.5068	9.66231	13.3425	38.4687	28.1852	9.64126	25.4317	38.9577	19	18.6745	55.7142	12.6994	102.664	25.5441	57.0259
AGAP004271-RA	3.37529	-0.356872	0.0154443	0.472344		35.1951	30.546	12.3704	26.0372	0	0	11.3629	3.78763	11.336	42.0863	15.6083	23.0102	55.4401	57.7798	61.463	58.2276	170.44	91	71.5857	91.9284	76.1962	91.9203	111.009	86.6816
AGAP004275-RA	3.15322	0.253371	0.00825099	0.804609		66.4795	78.062	109.478	84.6733	1.26594	6.4714	11.9609	6.56609	82.591	77.7958	35.6762	65.3543	153.875	159.247	71.1043	128.075	409.056	51	49.7987	192.214	260.337	155.19	169.951	202.58
AGAP004281-RA	3.40854	1.09971	0.00614769	0.513732		19.5528	33.94	22.8853	25.4594	0	0	1.79414	0.598046	43.7246	31.8835	28.9869	34.865	24.8915	35.2316	13.2567	24.4599	92.5245	9	3.11242	169.928	23.2822	31.038	34.879	74.7495
AGAP004284-RA	1.68895	1.17978	0.0168234	0.109465		85.0547	320.733	81.6448	162.478	16.4572	35.5927	13.7551	21.935	82.591	56.115	64.6632	67.7897	87.1202	101.467	64.4759	84.3543	194.788	65	56.0236	325.928	165.092	224.429	105.271	238.483
AGAP004310-RA	4.41894	-0.635977	0.00510227	0.483359		54.7479	310.551	92.1597	152.486	11.3934	16.1785	16.1472	14.5731	40.4858	360.922	20.0679	140.492	648.31	483.377	417.587	516.425	1178.47	493	230.319	264.642	527.023	432.145	633.93	407.937
AGAP004315-RA	2.06646	-0.898459	0.0162154	0.0522221		81.1441	69.577	94.0153	81.5788	17.7231	6.4714	52.6281	25.6075	76.1132	155.592	79.5283	103.744	149.349	205.752	224.762	193.288	374.968	510	283.23	203.357	218.006	205.328	389.399	208.897
AGAP004318-RA	3.57386	0.842499	0.0244363	0.331264	CLIPC3	8.79876	79.759	46.3891	44.9823	0	0	7.17655	2.39218	30.7692	61.2164	43.852	45.2792	112.012	91.602	58.4501	87.3546	219.137	44	12.4497	136.5	171.441	186.228	91.8622	164.723
AGAP004322-RA	2.45363	0.402461	0.000850309	0.603219		70.3901	156.124	69.2744	98.5962	11.3934	55.0069	10.7648	25.7217	56.6801	132.635	44.5953	77.9703	247.783	224.073	143.414	205.09	433.404	135	59.136	281.357	334.416	213.685	209.18	276.486
AGAP004349-RA	2.83458	-1.33633	0.0442472	0.207019		77.2336	83.153	49.4817	69.9561	32.9144	32.357	78.3441	47.8718	93.927	512.687	81.758	229.457	1482.17	951.252	888.201	1107.21	2678.34	1357	647.383	309.214	984.2	561.072	1560.91	618.162
AGAP004352-RA	2.40613	0.118362	0.000958586	0.840672		114.384	152.73	75.4596	114.191	5.06375	22.6499	20.3336	16.0157	46.9635	96.9259	61.6901	68.5265	97.3031	112.741	128.952	112.999	224.007	197	105.822	295.285	86.779	189.809	175.61	190.625
AGAP004363-RA	1.97406	1.74677	0.00266998	0.0670227		43.9938	240.974	90.9226	125.297	24.0528	6.4714	17.9414	16.1552	37.2469	104.578	47.5683	63.1311	117.669	94.4206	54.2321	88.7738	131.482	85	40.4615	181.071	245.521	435.726	85.6479	287.439
AGAP004392-RA	1.39805	0.912958	0.00676113	0.334216		79.1889	132.366	77.9337	96.4962	62.0309	35.5927	20.3336	39.3191	123.077	127.534	60.9469	103.853	191.212	180.386	119.913	163.837	321.401	158	68.4732	144.857	579.937	306.799	182.625	343.864
AGAP004394-RA	1.77739	0.44148	0.00384129	0.236988		499.574	361.461	264.109	375.048	60.765	55.0069	119.011	78.261	192.712	348.168	174.665	238.515	316.801	388.956	357.329	354.362	788.893	664	329.917	908.141	836.041	676.868	594.27	807.017
AGAP004395-RA	2.26556	0.156702	0.00826026	0.838613		286.449	186.67	162.671	211.93	50.6375	71.1854	53.2261	58.3497	335.222	488.456	176.151	333.276	798.79	690.539	478.448	655.925	1344.04	482	351.703	1231.28	725.98	470.345	725.914	809.203
AGAP004412-RA	2.78443	0.806826	0.0106225	0.289889		40.0833	72.971	24.7409	45.9317	15.1912	0	1.19609	5.46245	58.2995	51.0136	43.1088	50.8073	75.8059	78.9187	37.9625	64.229	141.222	56	6.22484	94.7141	141.81	119.377	67.8155	118.634
AGAP004428-RA	2.70658	0.0214542	0.00925053	0.98244		188.685	407.28	167.619	254.528	51.9034	9.70709	28.7062	30.1056	331.983	263.996	83.9878	226.656	391.475	446.736	227.172	355.128	1261.25	250	152.509	596.142	548.189	544.359	554.588	562.897
AGAP004429-RA	1.82498	0.508145	0.00846996	0.474088		39.1056	44.122	25.9779	36.4018	20.255	0	10.1668	10.1406	38.8663	43.3616	21.5544	34.5941	59.9658	101.467	44.5908	68.6745	150.961	42	49.7987	77.9999	103.711	163.546	80.9199	115.086
AGAP004434-RA	4.04367	-0.793671	0.0450294	0.199513		22.4857	25.455	16.7001	21.5469	0	0	6.57851	2.19284	9.71658	67.5931	37.906	38.4052	92.7773	108.513	78.3353	93.2086	219.137	114	108.935	52.9285	118.527	83.5639	147.357	85.0066
AGAP004459-RA	1.9449	0.523844	0.0103717	0.466182		121.227	100.123	103.912	108.421	40.51	9.70709	22.1277	24.1149	80.9715	170.896	113.718	121.862	243.258	200.115	96.4126	179.929	521.059	151	102.71	462.428	300.552	350.968	258.256	371.316
AGAP004461-RA	2.64123	-0.931914	0.0016996	0.12991		34.2174	137.457	50.1002	73.9249	21.5209	0	33.4906	18.3372	17.8137	121.157	38.6492	59.2068	203.658	204.343	147.029	185.01	409.056	238	189.858	122.571	188.374	127.733	278.971	146.226
AGAP004465-RA	2.40078	0.513283	0.0470774	0.371233		16.6199	33.94	4.94817	18.5027	0	0	11.3629	3.78763	16.1943	31.8835	15.6083	21.2287	27.1543	39.4593	36.1547	34.2561	82.7851	48	43.5739	91.9284	42.3312	114.602	58.1197	82.9539
AGAP004466-RA	1.32761	-0.430545	0.0494596	0.450258		32.2621	57.698	44.5335	44.8312	56.9672	12.9428	19.1375	29.6825	25.9109	114.781	30.4734	57.055	114.275	115.56	102.438	110.757	272.704	190	112.047	114.214	97.3618	214.879	191.584	142.151
AGAP004467-RA	1.6545	0.175206	0.0276968	0.772581		21.5081	52.607	19.7927	31.3026	16.4572	3.2357	11.9609	10.5513	17.8137	86.7232	34.933	46.49	50.9144	119.787	74.7198	81.8072	189.919	105	62.2484	80.7856	129.11	193.391	119.056	134.429
AGAP004473-RA	1.92624	1.61357	0.00663405	0.158098		18.5752	25.455	23.5038	22.5113	2.53187	12.9428	8.37265	7.9491	9.71658	28.0575	11.1488	16.3076	54.3087	46.5057	30.7315	43.8486	77.9154	31	9.33726	195	48.6809	118.183	39.4175	120.621
AGAP004505-RA	1.4233	0.254391	0.022177	0.748567		25.4186	37.334	63.0892	41.9473	7.59562	25.8856	14.9512	16.1441	25.9109	43.3616	20.8111	30.0279	36.2058	64.8261	68.694	56.5753	199.658	76	37.349	144.857	61.3802	167.128	104.336	124.455
AGAP004514-RA	2.15694	0.883566	0.0407861	0.269654		99.7193	95.032	43.915	79.5554	22.7869	29.1213	25.1179	25.6754	24.2915	186.2	49.0548	86.5154	251.178	208.571	135.58	198.443	404.186	157	68.4732	387.214	552.422	222.041	209.886	387.226
AGAP004520-RA	3.15072	0.124887	0.000365273	0.832036		42.0385	134.063	37.7298	71.2771	2.53187	9.70709	19.1375	10.4588	24.2915	122.433	28.9869	58.5704	188.949	160.656	135.58	161.728	243.486	171	112.047	309.214	131.227	133.702	175.511	191.381
AGAP004537-RA	1.72089	-0.738953	0.00227531	0.430815		34.2174	40.728	25.9779	33.6411	13.9253	3.2357	14.3531	10.5047	37.2469	26.7822	23.7842	29.2711	58.8344	35.2316	53.6295	49.2318	219.137	59	65.3608	64.0713	67.7299	74.0137	114.499	68.605
AGAP004551-RA	2.53404	0.285714	0.00880116	0.803614		145.668	40.728	56.904	81.1001	35.4462	6.4714	5.98046	15.966	114.98	91.8246	74.3255	93.7099	307.749	159.247	66.8863	177.961	779.154	88	28.0118	398.357	266.687	426.176	298.388	363.74
AGAP004553-RA	1.75861	0.836156	0.00209441	0.0116066		70.3901	112.002	130.508	104.3	6.32969	6.4714	25.1179	12.6397	55.0606	49.7383	78.0417	60.9469	31.6801	52.1427	65.0785	49.6338	112.003	134	96.485	169.928	215.889	225.623	114.163	203.813
AGAP004588-RA	1.94332	-0.356945	0.033218	0.636885		13.687	42.425	14.8445	23.6522	8.86156	0	16.7453	8.53562	17.8137	57.3904	43.1088	39.4376	113.143	87.3743	60.2579	86.9251	185.049	84	40.4615	77.9999	101.595	62.076	103.17	80.5569
AGAP004640-RA	3.06815	-1.60718	0.0485546	0.0236334		71.3677	45.819	39.5854	52.2574	17.7231	0	21.5297	13.0843	14.5749	147.94	23.0409	61.8518	157.269	197.297	191.017	181.861	355.489	470	326.804	22.2857	222.239	133.702	384.098	126.076
AGAP004686-RA	3.566	-0.611227	0.04454	0.402413		76.2559	100.123	86.593	87.6573	18.9891	19.4142	21.5297	19.9776	61.5384	534.368	63.9199	219.942	531.773	741.272	421.203	564.749	1300.21	742	351.703	314.785	651.9	600.466	797.972	522.384
AGAP004686-RB	3.55069	-0.577049	0.0436099	0.423512		76.2559	100.123	85.356	87.245	18.9891	19.4142	20.9316	19.7783	61.5384	526.716	63.9199	217.391	520.458	725.77	411.561	552.597	1261.25	731	336.141	314.785	645.551	600.466	776.132	520.267
AGAP004696-RA	3.00939	-0.48683	0.0126226	0.47768		44.9715	154.427	56.2854	85.228	12.6594	25.8856	29.3043	22.6164	48.5829	522.89	86.2176	219.23	426.55	559.477	428.434	471.487	1095.68	622	473.088	142.071	740.796	680.449	730.258	521.105
AGAP004703-RA	2.00047	0.345558	0.000831221	0.573678		81.1441	201.943	111.952	131.68	54.4353	35.5927	29.3043	39.7774	131.174	331.589	121.894	194.885	390.344	364.999	268.148	341.163	667.15	292	133.834	401.142	491.042	496.608	364.328	462.931
AGAP004738-RA	3.17091	-1.09547	0.0324023	0.145081		42.0385	23.758	33.4002	33.0656	0	3.2357	8.37265	3.86945	3.23886	45.9123	19.3246	22.8253	47.5201	52.1427	46.3986	48.6871	165.57	89	65.3608	33.4285	61.3802	54.9134	106.644	49.9074
AGAP004745-RA	2.35002	-0.825865	0.0446653	0.264961		30.3069	33.94	38.9668	34.4046	2.53187	25.8856	14.9512	14.4562	42.1052	91.8246	17.8381	50.5893	174.24	166.293	109.067	149.867	282.443	163	96.485	64.0713	154.509	87.1452	180.643	101.908
AGAP004745-RB	2.25399	-0.79176	0.0345683	0.327102		29.3292	33.94	33.4002	32.2231	2.53187	25.8856	14.9512	14.4562	38.8663	85.4479	17.8381	47.3841	166.32	152.2	103.644	140.721	277.573	146	80.9229	58.4999	148.159	84.7577	168.165	97.1389
AGAP004750-RA	2.92475	-1.21883	0.0375672	0.212922		91.8982	225.701	154.012	157.204	20.255	90.5995	61.5988	57.4844	140.89	1034.3	133.043	436.078	969.636	1200.69	1046.08	1072.13	3004.61	1886	809.229	323.142	1532.39	593.304	1899.95	816.278
AGAP004751-RA	2.75154	-1.59422	0.0056149	0.0184764		29.3292	84.85	43.915	52.6981	0	9.70709	25.716	11.8077	46.9635	260.17	82.5013	129.878	147.086	224.073	222.352	197.837	379.837	594	404.615	66.857	201.073	188.616	459.484	152.182
AGAP004752-RA	1.33978	0.594591	0.00891214	0.342296		77.2336	98.426	62.4707	79.3767	22.7869	25.8856	23.9218	24.1981	22.672	96.9259	37.906	52.5013	56.5716	93.0113	73.5146	74.3658	131.482	143	108.935	309.214	158.742	111.021	127.806	192.992
AGAP004758-RA	1.1394	-0.278654	0.00807574	0.444338		138.825	137.457	112.571	129.618	81.02	45.2998	109.442	78.5874	242.915	309.908	183.584	245.469	437.864	387.547	396.497	407.303	944.724	686	469.975	512.571	668.833	550.328	700.233	577.244
AGAP004758-RB	1.0963	-0.242707	0.00901522	0.494323		137.847	135.76	112.571	128.726	81.02	45.2998	108.844	78.3881	242.915	304.807	181.354	243.025	407.315	377.682	386.856	390.618	910.636	670	454.413	509.785	664.6	545.553	678.35	573.313
AGAP004758-RC	1.06417	-0.174179	0.00782265	0.648594		138.825	135.76	108.86	127.815	81.02	45.2998	108.246	78.1887	242.915	290.778	184.327	239.34	420.892	352.316	365.765	379.658	891.157	612	401.502	512.571	637.085	538.39	634.886	562.682
AGAP004765-RA	1.0628	0.319693	0.0049768	0.424167		131.981	140.851	126.178	133.004	68.3606	48.5355	55.0203	57.3054	84.2104	131.36	59.4604	91.677	145.955	164.884	117.503	142.78	214.267	197	102.71	247.928	245.521	148.027	171.326	213.826
AGAP004774-RA	2.45493	-0.520606	0.0258755	0.549878		33.2398	159.518	37.7298	76.8292	7.59562	122.957	14.3531	48.3017	12.9554	281.85	40.879	111.895	380.161	432.644	313.341	375.382	818.111	344	183.633	211.714	480.459	245.917	448.581	312.697
AGAP004788-RA	-1.05801	-0.450516	0.0376674	0.455406		177.931	414.068	334.002	308.667	584.863	611.547	418.034	538.148	987.853	543.295	798.256	776.468	264.755	311.447	450.126	342.109	657.411	652	1297.88	348.214	582.054	977.698	869.097	635.988
AGAP004790-RA	-1.0599	-0.450707	0.0372552	0.453837		177.931	414.068	334.002	308.667	584.863	611.547	418.034	538.148	987.853	545.846	798.256	777.318	264.755	311.447	450.126	342.109	662.281	652	1297.88	348.214	584.171	978.891	870.72	637.092
AGAP004816-RA	1.12835	0.193899	0.0296747	0.746799		56.7031	45.819	61.2336	54.5853	21.5209	3.2357	19.7355	14.8307	27.5303	26.7822	54.2576	36.19	31.6801	28.1852	39.7702	33.2118	68.1759	93	56.0236	61.2856	48.6809	138.477	72.3998	82.8146
AGAP004817-RA	4.45041	-1.09147	0.00863075	0.223288		79.1889	341.097	103.912	174.732	6.32969	42.0641	34.0886	27.4941	68.0161	942.477	98.8529	369.782	1541.01	1457.18	1181.05	1393.08	3072.79	1788	989.75	242.357	1576.84	926.366	1950.18	915.186
AGAP004824-RA	3.46878	0.149443	0.000408864	0.800501		83.0994	234.186	40.8224	119.369	7.59562	22.6499	4.78437	11.6766	42.1052	201.504	37.906	93.8384	181.029	253.667	139.798	191.498	365.228	253	93.3726	342.642	287.852	158.771	237.2	263.089
AGAP004825-RA	4.0405	-0.0810182	0.00562574	0.951296		17.5975	39.031	21.0297	25.8861	0	9.70709	0.598046	3.43505	16.1943	53.5643	7.43255	25.7304	89.3831	105.695	32.5393	75.8723	248.355	24	12.4497	47.3571	103.711	118.183	94.935	89.7506
AGAP004843-RA	2.17433	0.277819	0.0347936	0.517583		34.2174	23.758	26.5964	28.1906	13.9253	0	7.17655	7.03395	12.9554	49.7383	16.3516	26.3485	46.3887	57.7798	44.5908	49.5864	116.873	89	46.6863	77.9999	129.11	99.0829	84.1864	102.064
AGAP004848-RA	1.77326	-0.827827	0.0464508	0.136442		56.7031	83.153	144.115	94.6572	34.1803	38.8284	39.471	37.4932	82.591	190.026	63.9199	112.179	228.549	240.984	238.621	236.051	545.408	457	242.769	158.785	264.57	278.148	415.059	233.835
AGAP004853-RA	1.78138	-0.000958843	0.0126719	0.998767		39.1056	123.881	82.2633	81.75	32.9144	16.1785	20.9316	23.3415	79.3521	113.505	64.6632	85.8402	147.086	193.069	118.105	152.753	336.01	172	90.2602	128.143	228.588	241.142	199.423	199.291
AGAP004854-RA	2.84286	-0.89047	0.0250911	0.265925		98.7417	147.639	159.579	135.32	18.9891	32.357	41.2652	30.8704	43.7246	331.589	44.5953	139.97	356.401	350.906	322.38	343.229	1056.73	569	329.917	175.5	478.343	401.107	651.881	351.65
AGAP004864-RA	2.33408	-1.64621	0.0499772	0.00468283		35.1951	13.576	43.2965	30.6892	3.79781	19.4142	10.1668	11.1263	4.85829	34.4342	19.3246	19.539	48.6515	93.0113	72.912	71.525	141.222	157	124.497	22.2857	42.3312	70.4324	140.906	45.0164
AGAP004867-RA	1.54868	0.0178734	0.0179899	0.973959		100.697	244.368	145.353	163.472	15.1912	74.421	67.5792	52.3972	267.206	348.168	208.855	274.743	331.509	431.234	300.084	354.276	598.974	493	429.514	236.785	465.643	838.027	507.163	513.485
AGAP004877-RA	1.89064	-1.19201	0.00301768	0.0473637		76.2559	242.671	238.749	185.892	49.3716	113.249	89.7069	84.1093	134.413	515.238	312.167	320.606	711.67	632.759	976.178	773.536	969.072	1659	1114.25	284.142	651.9	701.937	1247.44	545.993
AGAP004877-RB	1.47638	-0.666619	0.000901749	0.139559		76.2559	239.277	230.708	182.08	44.3078	74.421	82.5304	67.0864	134.413	355.82	292.099	260.777	336.035	343.86	512.192	397.362	633.062	939	613.147	278.571	467.76	630.311	728.403	458.88
AGAP004886-RA	1.90625	-0.709031	0.018837	0.228415		88.9653	247.762	128.034	154.92	12.6594	93.8352	75.3538	60.6161	153.846	431.065	90.6771	225.196	354.138	543.975	368.778	422.297	1003.16	742	392.165	384.428	594.753	328.287	712.442	435.823
AGAP004886-RB	1.9067	-0.689197	0.0200213	0.234452		88.9653	247.762	127.415	154.714	12.6594	93.8352	75.3538	60.6161	157.085	439.993	90.6771	229.252	355.269	556.659	368.778	426.902	993.421	741	395.277	387.214	605.336	328.287	709.899	440.279
AGAP004890-RA	1.49511	0.962603	0.037396	0.0854366		169.132	714.437	303.075	395.548	68.3606	220.027	78.9421	122.443	409.716	516.513	317.37	414.533	549.875	669.4	553.167	590.814	925.245	621	261.443	1022.36	1001.13	1499.38	602.563	1174.29
AGAP004890-RB	1.48526	0.979134	0.0379059	0.0802247		169.132	714.437	303.075	395.548	68.3606	220.027	78.9421	122.443	409.716	515.238	316.627	413.86	543.087	665.172	546.539	584.933	915.505	615	258.331	1025.14	1005.37	1495.79	596.279	1175.43
AGAP004892-RA	3.13604	-1.00933	0.0327936	0.0498012		110.473	296.975	478.736	295.395	11.3934	58.2426	82.5304	50.7221	174.899	517.788	120.407	271.031	805.579	672.218	915.317	797.705	1602.13	1321	943.063	373.285	753.495	793.857	1288.73	640.213
AGAP004898-RA	3.30179	1.71065	0.0139081	0.0445646		118.294	514.191	560.999	397.828	6.32969	35.5927	26.314	22.7455	161.943	418.312	91.4203	223.892	276.069	408.686	289.238	324.664	784.023	348	155.621	880.284	1845.64	1488.63	429.215	1404.85
AGAP004903-RA	1.84896	-0.239249	0.0259656	0.659716		46.9267	67.88	16.7001	43.8356	11.3934	0	11.3629	7.58544	27.5303	26.7822	23.7842	26.0322	40.7315	40.8686	30.7315	37.4439	102.264	85	46.6863	103.071	40.2146	54.9134	77.9834	66.0664
AGAP004933-RA	1.64256	0.315663	0.0290249	0.584548		151.534	71.274	71.7485	98.1856	3.79781	32.357	58.0105	31.3884	113.36	117.331	54.2576	94.983	224.023	153.61	137.991	171.874	228.876	210	202.307	437.356	148.159	212.491	213.728	266.002
AGAP004937-RA	2.55865	0.194061	0.0213926	0.736634		72.3454	280.005	166.382	172.911	11.3934	42.0641	56.2163	36.5579	136.032	348.168	68.3794	184.193	445.784	446.736	334.431	408.984	852.199	479	208.532	526.499	480.459	754.463	513.244	587.14
AGAP004952-RA	2.8321	0.516843	0.0145988	0.439281		56.7031	56.001	24.1223	45.6088	5.06375	3.2357	10.7648	6.35476	16.1943	43.3616	39.3925	32.9828	97.3031	67.6446	62.6682	75.872	102.264	117	80.9229	89.1427	241.288	99.0829	100.062	143.171
AGAP004956-RA	3.85515	-0.0294913	0.0165144	0.978281		31.2845	28.849	23.5038	27.8791	3.79781	3.2357	1.79414	2.94255	19.4332	79.0712	14.1218	37.5421	90.5145	108.513	49.4115	82.813	282.443	58	24.8994	108.643	169.325	79.9826	121.781	119.317
AGAP004993-RA	3.03875	0.322287	0.0083247	0.619166		33.2398	117.093	104.53	84.9543	13.9253	25.8856	32.2945	24.0351	76.1132	313.734	117.434	169.094	720.722	573.57	462.781	585.691	594.105	333	152.509	325.928	664.6	359.325	359.871	449.951
AGAP005004-RA	1.41592	0.546977	0.0142434	0.127715		20.5304	30.546	21.6482	24.2416	12.6594	6.4714	14.9512	11.3606	43.7246	109.679	53.5143	68.9728	104.092	119.787	84.9636	102.948	160.7	109	68.4732	164.357	156.625	173.097	112.725	164.693
AGAP005005-RA	1.99224	0.204945	0.018646	0.701589		159.355	356.37	270.912	262.213	25.3187	100.307	115.423	80.3494	215.384	494.832	127.84	279.352	640.39	646.851	432.652	573.298	1383	857	410.839	701.999	1077.33	1276.14	883.612	1018.49
AGAP005006-RA	3.0513	0.71069	0.00939259	0.195362		59.6361	407.28	102.675	189.864	12.6594	3.2357	16.1472	10.6808	72.8744	58.6657	37.1627	56.2343	152.743	100.058	98.8229	117.208	272.704	117	105.822	317.571	304.785	188.616	165.175	270.324
AGAP005007-RA	2.82933	0.611756	0.0293812	0.500661		23.4634	16.97	19.7927	20.0754	5.06375	9.70709	1.19609	5.32231	14.5749	53.5643	13.3786	27.1726	90.5145	69.0539	40.9754	66.8479	102.264	31	6.22484	58.4999	50.7974	103.858	46.4963	71.0518
AGAP005014-RA	2.45012	0.121062	0.0410204	0.876967		23.4634	32.243	16.7001	24.1355	3.79781	19.4142	7.17655	10.1295	9.71658	90.5492	18.5814	39.6157	109.749	116.969	74.1172	100.278	224.007	81	34.2366	89.1427	126.994	152.803	113.081	122.98
AGAP005021-RA	3.72993	-0.159768	0.0250818	0.724737		113.406	37.334	47.0076	65.916	6.32969	3.2357	19.1375	9.56762	77.7327	130.085	33.4465	80.4213	345.086	264.941	234.403	281.477	521.059	278	273.893	236.785	296.318	427.37	357.651	320.158
AGAP005029-RA	3.06965	-1.24721	0.00244473	0.0709037		58.6584	128.972	104.53	97.3868	0	12.9428	37.6769	16.8732	22.672	127.534	71.3525	73.8529	288.515	211.389	199.454	233.119	603.844	411	286.343	108.643	175.674	263.823	433.729	182.713
AGAP005029-RB	3.08287	-1.25838	0.00248827	0.0667068		58.6584	128.972	104.53	97.3868	0	12.9428	37.6769	16.8732	22.672	128.809	71.3525	74.278	289.646	215.617	201.261	235.508	603.844	418	289.455	108.643	175.674	263.823	437.1	182.713
AGAP005032-RA	2.60661	-0.323343	0.0154047	0.596418		159.355	130.669	74.8411	121.622	3.79781	32.357	40.0691	25.408	48.5829	205.33	62.4334	105.449	193.475	290.308	210.903	231.562	613.583	359	186.745	278.571	234.938	413.044	386.443	308.851
AGAP005032-RB	2.65434	-0.370652	0.0147605	0.517667		159.355	130.669	77.9337	122.653	3.79781	32.357	41.8632	26.006	48.5829	205.33	63.9199	105.944	204.789	300.173	227.775	244.246	647.671	391	217.869	292.5	260.337	419.013	418.847	323.95
AGAP005033-RA	4.04903	0.444034	0.0421306	0.617616		27.3739	135.76	134.838	99.3239	0	19.4142	8.97069	9.46163	68.0161	190.026	28.9869	95.6763	435.601	328.358	237.416	333.792	569.756	114	65.3608	381.642	251.871	385.588	249.706	339.7
AGAP005035-RA	3.33505	-0.164502	0.00279386	0.828624		25.4186	106.911	36.4928	56.2741	11.3934	3.2357	7.7746	7.46791	50.2024	90.5492	40.1358	60.2958	179.898	171.93	130.76	160.862	277.573	151	84.0353	61.2856	141.81	254.273	170.87	152.456
AGAP005048-RA	1.7919	0.365434	0.00807518	0.61586		25.4186	33.94	20.4112	26.59	6.32969	6.4714	11.9609	8.254	21.0526	38.2602	13.3786	24.2305	66.7544	66.2353	28.9238	53.9712	48.6971	50	37.349	105.857	35.9815	33.4256	45.3487	58.4214
AGAP005056-RA	2.60331	-0.764948	0.00932155	0.13826		97.764	61.092	26.5964	61.8175	0	12.9428	11.3629	8.10189	16.1943	62.4917	14.1218	30.936	71.2802	70.4631	53.6295	65.1243	228.876	197	183.633	197.785	48.6809	112.214	203.17	119.56
AGAP005062-RA	1.9667	-0.286128	0.00780405	0.690978		127.093	229.095	139.167	165.119	73.4244	58.2426	32.8925	54.8532	260.728	346.893	116.691	241.437	587.213	483.377	277.186	449.259	1027.51	422	289.455	403.928	370.398	651.798	579.655	475.375
AGAP005063-RA	2.64651	-0.0259292	0.0138629	0.968614		66.4795	100.123	138.549	101.717	15.1912	22.6499	43.6574	27.1662	59.9189	229.561	87.7041	125.728	386.949	366.408	281.404	344.921	871.678	459	199.195	314.785	577.821	610.016	509.958	500.874
AGAP005071-RA	1.83416	1.30624	0.0402346	0.0354287		49.8597	117.093	85.9745	84.309	3.79781	16.1785	29.3043	16.4269	103.644	56.115	52.7711	70.8432	128.983	90.1928	77.7327	98.9695	194.788	125	65.3608	364.928	222.239	365.294	128.383	317.487
AGAP005095-RA	1.421	-0.183461	0.0406742	0.208401		1408.78	746.68	2073.28	1409.58	459.535	378.577	1351.58	729.899	1977.32	2498.39	3045.11	2506.94	4317.54	4279.93	4931.51	4509.66	6257.58	6021	6346.22	5170.28	4815.17	6415.32	6208.27	5466.92
AGAP005108-RA	2.63934	-0.0694932	0.0215055	0.889692		254.186	288.49	277.098	273.258	41.7759	103.542	93.2952	79.5378	100.405	635.12	249.734	328.419	930.036	1040.04	710.44	893.504	1655.7	891	569.573	841.284	1054.05	1074.39	1038.76	989.908
AGAP005108-RB	2.5237	0.0484797	0.0170206	0.920856		254.186	285.096	274.624	271.302	41.7759	103.542	92.6972	79.3385	100.405	549.672	245.274	298.45	864.413	914.611	630.9	803.308	1456.04	774	494.875	824.57	933.403	1060.07	908.306	939.347
AGAP005115-RA	4.06348	0.117692	0.00927764	0.834994		34.2174	32.243	48.2447	38.235	1.26594	3.2357	7.7746	4.09208	17.8137	68.8684	35.6762	40.7861	196.869	136.698	115.093	149.553	297.052	109	105.822	153.214	196.84	205.328	170.625	185.128
AGAP005116-RA	2.94602	0.504534	0.00774417	0.344981		26.3963	25.455	29.689	27.1801	2.53187	0	9.56874	4.03354	4.85829	24.2315	9.66231	12.9174	66.7544	38.0501	30.7315	45.1787	112.003	44	37.349	97.4998	101.595	75.2075	64.4508	91.4341
AGAP005124-RC	1.40578	0.0299678	0.0487101	0.911657		449.715	242.671	811.5	501.295	117.732	181.199	338.494	212.475	380.566	660.627	577.509	539.567	875.728	782.141	1202.14	953.338	1626.48	2086	1372.58	2147.78	1418.1	1625.91	1695.02	1730.6
AGAP005130-RA	1.81078	1.47646	0.0358843	0.482456		8.79876	39.031	35.2557	27.6952	1.26594	12.9428	7.17655	7.12843	19.4332	30.6082	18.5814	22.8742	38.4687	49.3242	29.5264	39.1064	160.7	51	46.6863	629.57	38.0981	51.3321	86.1289	239.667
AGAP005134-RA	1.68226	-0.37493	0.0390731	0.0171595		2480.27	1344.02	2349.14	2057.81	732.978	721.561	1484.95	979.829	1669.63	3808.17	2566.46	2681.42	5620.95	5601.82	6457.84	5893.53	9388.8	9730	10952.6	8231.77	7079.89	7877.69	10023.8	7729.78
AGAP005142-RA	1.02643	0.409431	0.00391983	0.175267		84.0771	179.882	125.56	129.84	58.2331	64.714	50.8339	57.927	87.4493	132.635	159.8	126.628	203.658	169.111	160.889	177.886	379.837	226	224.094	328.714	391.564	382.006	276.644	367.428
AGAP005144-RA	2.61179	0.38483	0.00526294	0.709881		36.1727	40.728	29.0705	35.3237	10.1275	3.2357	1.79414	5.05244	9.71658	40.8109	12.6353	21.0543	37.3372	66.2353	25.9109	43.1611	175.31	31	15.5621	69.6427	146.043	74.0137	73.9572	96.5664
AGAP005153-RA	2.98909	-0.049258	0.0432589	0.905798		883.787	302.066	1051.49	745.78	58.2331	25.8856	486.212	190.11	163.562	800.914	747.714	570.73	1425.6	1166.87	2682.68	1758.38	1811.53	2273	2754.49	2955.64	1149.29	2504.53	2279.67	2203.15
AGAP005153-RB	2.85634	0.14491	0.0325286	0.763305		855.435	295.278	1015.61	722.108	56.9672	22.6499	446.741	175.453	163.562	619.816	722.444	501.941	1200.45	934.341	2147.59	1427.46	1490.13	1856	2234.72	2869.28	956.685	2344.56	1860.28	2056.84
AGAP005160-RA	2.31326	-0.893645	0.0198876	0.16765		76.2559	310.551	36.4928	141.1	7.59562	67.9497	43.6574	39.7342	226.72	348.168	35.6762	203.522	369.978	405.868	477.845	417.897	735.326	796	441.964	610.07	338.65	113.408	657.763	354.043
AGAP005160-RB	2.31461	-0.870458	0.0198524	0.17663		76.2559	310.551	36.4928	141.1	7.59562	67.9497	43.6574	39.7342	226.72	346.893	35.6762	203.096	366.584	407.277	476.64	416.833	710.978	792	438.851	610.07	338.65	113.408	647.276	354.043
AGAP005160-RC	2.29251	-0.899172	0.0199766	0.167425		76.2559	310.551	35.8742	140.894	7.59562	67.9497	43.6574	39.7342	226.72	346.893	35.6762	203.096	365.452	398.821	474.832	413.035	745.066	793	438.851	610.07	336.533	113.408	658.972	353.337
AGAP005160-RD	2.41956	-0.885255	0.018494	0.171806		73.323	303.763	32.1631	136.416	6.32969	55.0069	43.6574	34.998	225.101	336.69	32.7032	198.165	354.138	388.956	465.191	402.762	725.587	774	429.514	604.499	321.717	118.183	643.034	348.133
AGAP005160-RE	2.38707	-0.87635	0.0165519	0.179941		75.2783	303.763	31.5446	136.862	6.32969	55.0069	43.6574	34.998	225.101	345.617	33.4465	201.388	345.086	383.319	460.37	396.259	720.717	780	423.289	604.499	330.183	113.408	641.335	349.364
AGAP005161-RA	3.50259	0.604953	0.000256011	0.533936		14.6646	207.034	22.8853	81.528	15.1912	6.4714	4.78437	8.81567	14.5749	116.056	16.3516	48.9942	176.503	180.386	119.913	158.934	360.359	65	71.5857	105.857	387.33	262.629	165.648	251.939
AGAP005174-RA	1.53634	1.17225	0.030816	0.158105		54.7479	54.304	39.5854	49.5457	13.9253	3.2357	16.7453	11.3021	116.599	67.5931	52.0278	78.74	108.617	100.058	45.796	84.8237	165.57	54	31.1242	275.785	137.576	151.609	83.5648	188.323
AGAP005175-RA	2.74046	0.441952	0.00326489	0.343084		227.79	982.563	1044.68	751.679	59.499	116.485	184.198	120.061	314.17	896.565	539.603	583.446	1469.73	1035.81	1661.31	1388.95	1855.36	1262	1176.49	1576.71	1460.43	2795.81	1431.28	1944.32
AGAP005175-RB	2.73696	0.442328	0.00326665	0.342495		227.79	979.169	1044.68	750.547	59.499	116.485	184.198	120.061	314.17	895.289	540.346	583.268	1468.6	1030.17	1662.52	1387.09	1850.49	1260	1176.49	1576.71	1456.19	2792.23	1428.99	1941.71
AGAP005178-RA	1.63405	0.0357755	0.00942011	0.974739		36.1727	59.395	29.689	41.7522	1.26594	9.70709	12.559	7.844	22.672	24.2315	20.8111	22.5715	28.2858	29.5945	25.9109	27.9304	136.352	39	21.7869	133.714	25.3987	42.9757	65.7129	67.3628
AGAP005183-RA	2.24332	-1.04358	0.0391068	0.223694		16.6199	25.455	11.7519	17.9423	2.53187	19.4142	0.598046	7.5147	25.9109	7.65205	5.20278	12.9219	97.3031	35.2316	55.4373	62.6573	121.743	60	65.3608	83.5713	14.8159	21.4879	82.3679	39.9584
AGAP005187-RA	5.28658	-0.917494	0.000594518	0.470666		41.0609	159.518	22.8853	74.4881	1.26594	3.2357	6.57851	3.69338	24.2915	196.403	20.8111	80.5017	441.258	307.219	230.788	326.422	891.157	217	127.609	217.285	279.386	157.578	411.922	218.083
AGAP005191-RA	1.30467	0.0519168	0.0496874	0.929666		46.9267	81.456	52.5743	60.319	6.32969	42.0641	44.8535	31.0824	74.4938	67.5931	40.1358	60.7409	164.058	147.973	83.7585	131.929	243.486	99	74.6981	169.928	131.227	131.315	139.061	144.157
AGAP005193-RA	4.26939	0.402695	0.00420422	0.389178		34.2174	78.062	64.3262	58.8685	2.53187	0	6.57851	3.03679	42.1052	73.9698	22.2976	46.1242	142.56	160.656	86.1688	129.795	170.44	109	46.6863	156	135.46	139.671	108.709	143.71
AGAP005221-RA	2.25897	0.637017	0.0209081	0.523991		71.3677	249.459	141.023	153.95	1.26594	61.4783	25.716	29.4867	126.316	172.171	55.0009	117.829	277.201	262.123	140.401	226.575	501.58	73	43.5739	392.785	389.447	179.065	206.051	320.433
AGAP005234-RB	2.03669	-0.53098	0.00350619	0.141317		134.914	144.245	108.241	129.134	63.2969	19.4142	79.5401	54.0837	85.8298	154.316	141.962	127.369	399.395	293.127	379.625	357.382	579.495	527	709.632	559.928	262.453	434.532	605.376	418.971
AGAP005237-RA	1.80961	-0.213348	0.0185381	0.478789		77.2336	81.456	98.9634	85.8843	6.32969	32.357	59.8046	32.8304	76.1132	188.75	138.989	134.617	204.789	233.938	244.044	227.59	413.925	338	292.567	214.5	298.435	387.975	348.164	300.303
AGAP005240-RA	1.45502	-0.266771	0.00260172	0.612645		38.128	113.699	69.2744	73.7005	26.5847	51.7712	19.7355	32.6971	42.1052	99.4766	40.1358	60.5725	143.692	164.884	77.1301	128.569	292.183	155	143.171	119.786	133.343	237.56	196.785	163.563
AGAP005244-RB	5.52601	-0.622281	0.0493222	0.609312		19.5528	18.667	21.6482	19.956	0	6.4714	0.598046	2.35648	1.61943	73.9698	8.91906	28.1694	204.789	178.976	121.721	168.495	443.144	88	59.136	136.5	150.276	96.6954	196.76	127.824
AGAP005245-RC	3.81603	-0.399722	0.0320249	0.659771		80.1665	135.76	317.301	177.743	7.59562	12.9428	34.6867	18.4084	42.1052	320.111	33.4465	131.887	672.07	563.705	318.162	517.979	1071.34	382	280.118	128.143	537.606	648.217	577.818	437.989
AGAP005246-RB	1.00261	-0.243959	0.041513	0.527056		2023.72	999.533	695.218	1239.49	148.115	478.883	453.917	360.305	558.704	651.699	603.523	604.642	768.242	693.357	709.235	723.611	1835.88	2395	1164.05	1838.57	1174.69	1542.35	1798.31	1518.54
AGAP005246-RC	1.15443	-0.403564	0.0317736	0.354001	SRPN10	2000.25	804.378	671.714	1158.78	136.721	339.748	414.446	296.972	480.971	617.265	569.333	555.856	759.19	683.492	691.158	711.28	1831.01	2360	1164.05	1799.57	1037.11	1211.68	1785.02	1349.45
AGAP005246-RE	1.74345	-0.868533	0.041338	0.11872	SRPN10	852.502	347.885	413.172	537.853	50.6375	116.485	260.748	142.624	170.04	511.412	305.478	328.977	685.647	596.118	582.091	621.285	1636.22	2036	989.75	1214.57	666.716	672.093	1553.99	851.126
AGAP005249-RA	2.52107	0.773964	0.00227049	0.232499		67.4572	152.73	90.9226	103.703	5.06375	22.6499	13.157	13.6235	79.3521	110.955	49.0548	79.7872	207.052	159.247	77.1301	147.81	209.398	85	56.0236	250.714	131.227	217.266	116.807	199.736
AGAP005250-RA	2.39523	-0.504539	0.0139325	0.311573		114.384	88.244	89.6856	97.4378	7.59562	6.4714	58.0105	24.0258	34.008	102.027	39.3925	58.4759	178.766	171.93	142.209	164.302	472.362	228	283.23	284.142	253.987	155.19	327.864	231.107
AGAP005253-RA	5.04552	0.276015	0.0279376	0.796543		39.1056	30.546	23.5038	31.0518	2.53187	0	1.79414	1.442	19.4332	57.3904	64.6632	47.1622	190.08	170.521	68.0914	142.898	282.443	39	18.6745	100.286	158.742	152.803	113.373	137.277
AGAP005253-RB	4.95297	0.284502	0.0269139	0.78683		39.1056	30.546	23.5038	31.0518	2.53187	0	1.79414	1.442	19.4332	56.115	63.9199	46.4894	177.635	159.247	63.2708	133.384	253.225	38	15.5621	97.4998	146.043	130.121	102.262	124.554
AGAP005260-RA	1.19158	0.671615	0.0429988	0.18325		57.6808	140.851	58.7595	85.7638	48.1056	16.1785	12.559	25.6144	102.024	91.8246	48.3116	80.7201	90.5145	90.1928	63.8734	81.5269	180.179	73	90.2602	222.857	190.49	133.702	114.48	182.35
AGAP005263-RA	3.52571	-1.32252	0.012125	0.0881528		67.4572	157.821	33.4002	86.2261	10.1275	19.4142	29.9023	19.8147	24.2915	303.531	17.0949	114.973	375.635	394.593	354.316	374.848	949.593	651	407.727	94.7141	351.349	356.937	669.44	267.667
AGAP005270-RA	1.314	0.807826	0.0122249	0.222487		272.762	108.608	47.0076	142.792	11.3934	19.4142	30.5004	20.436	61.5384	56.115	34.1897	50.6144	62.2287	45.0964	51.8218	53.049	180.179	50	62.2484	228.428	135.46	148.027	97.4759	170.639
AGAP005282-RA	1.44038	0.17788	0.0165724	0.591377		258.097	145.942	155.867	186.635	46.8397	19.4142	130.972	65.742	124.696	158.142	124.867	135.902	171.978	208.571	265.135	215.228	389.577	506	513.549	727.07	436.011	430.951	469.709	531.344
AGAP005293-RA	2.2454	-0.0804264	0.00520483	0.734757		222.902	205.337	172.567	200.269	51.9034	22.6499	86.7167	53.7567	100.405	232.112	186.557	173.025	365.452	367.817	444.101	392.457	701.238	551	420.177	504.214	563.005	514.515	557.472	527.244
AGAP005293-RB	2.23704	-0.078767	0.00514925	0.733868		222.902	205.337	172.567	200.269	51.9034	22.6499	86.1187	53.5573	100.405	232.112	184.327	172.281	360.927	369.227	436.267	388.807	696.369	517	426.402	504.214	529.14	519.29	546.59	517.548
AGAP005307-RA	1.53872	-0.185152	0.0333145	0.784616		44.9715	37.334	24.7409	35.6821	11.3934	6.4714	8.97069	8.94517	3.23886	42.0863	8.1758	17.8336	32.8115	40.8686	16.8722	30.1841	82.7851	46	18.6745	33.4285	59.2637	37.0069	49.1532	43.233
AGAP005325-RA	2.46202	0.54485	0.0319787	0.546688		31.2845	266.429	92.1597	129.958	8.86156	6.4714	32.2945	15.8758	85.8298	168.345	60.9469	105.041	196.869	204.343	133.17	178.127	506.45	101	59.136	303.642	230.705	438.114	222.195	324.154
AGAP005343-RA	2.9419	-0.0516869	0.0293938	0.946739		20.5304	35.637	19.1742	25.1139	0	3.2357	6.57851	3.2714	46.9635	51.0136	8.1758	35.3843	70.1487	49.3242	47.0012	55.4914	185.049	74	40.4615	50.1428	120.644	118.183	99.8368	96.3233
AGAP005348-RA	1.17661	0.317983	0.00267279	0.473644		26.3963	67.88	27.2149	40.4971	20.255	9.70709	9.56874	13.1769	11.336	16.5794	6.68929	11.5349	24.8915	25.3667	22.898	24.3854	48.6971	16	28.0118	38.9999	35.9815	40.5882	30.903	38.5232
AGAP005362-RA	2.64406	-0.0903832	0.0297157	0.906901		43.9938	54.304	64.3262	54.208	1.26594	0	23.3238	8.19658	58.2995	25.5068	5.94604	29.9175	66.7544	64.8261	53.0269	61.5358	141.222	74	56.0236	108.643	14.8159	131.315	90.4151	84.9244
AGAP005365-RA	1.80409	1.15711	0.0272881	0.208612		93.8535	125.578	84.7374	101.39	5.06375	48.5355	24.5199	26.0397	136.032	133.911	34.933	101.625	210.446	149.382	104.849	154.892	326.271	71	46.6863	481.928	198.957	309.186	147.986	330.024
AGAP005369-RA	3.80246	-0.536566	0.0289865	0.679733		73.323	115.396	79.7893	89.5028	17.7231	22.6499	17.9414	19.4381	92.3075	604.512	88.4473	261.756	1057.89	892.063	480.858	810.27	1894.32	390	168.071	250.714	874.139	565.847	817.463	563.567
AGAP005374-RA	3.22699	1.17607	0.0108724	0.166915		14.6646	71.274	37.1113	41.0166	0	9.70709	8.97069	6.22593	30.7692	62.4917	20.0679	37.7763	106.355	145.154	82.5533	111.354	199.658	48	24.8994	125.357	243.404	247.11	90.8525	205.291
AGAP005375-RA	1.07554	1.03701	0.00791605	0.199559		257.119	224.004	154.63	211.918	68.3606	45.2998	76.5499	63.4034	249.392	139.012	150.137	179.514	211.578	195.887	147.029	184.831	384.707	167	99.5974	682.499	281.502	372.456	217.102	445.486
AGAP005380-RA	2.82856	-0.432224	0.00652982	0.324049		86.0324	71.274	81.0263	79.4442	5.06375	6.4714	29.3043	13.6131	46.9635	114.781	62.4334	74.7259	147.086	177.567	158.478	161.044	399.316	329	196.082	239.571	156.625	288.892	308.133	228.363
AGAP005400-RA	2.76989	-0.497737	0.0446543	0.355795		89.9429	66.183	97.1079	84.4113	13.9253	38.8284	43.0593	31.9377	16.1943	186.2	51.2846	84.5596	339.429	302.991	364.56	335.66	618.453	544	326.804	147.643	514.324	392.75	496.419	351.572
AGAP005400-RB	2.40528	-0.257551	0.0329068	0.659567		89.9429	64.486	93.3967	82.6085	13.9253	38.8284	40.0691	30.9409	16.1943	131.36	49.7981	65.7842	255.703	204.343	259.109	239.718	506.45	381	192.97	136.5	412.729	354.55	360.14	301.26
AGAP005405-RA	3.63682	0.462309	0.0272458	0.599602		75.2783	110.305	122.467	102.684	18.9891	6.4714	30.5004	18.6536	34.008	344.342	78.0417	152.131	531.773	576.388	358.534	488.898	920.375	407	189.858	231.214	1115.43	743.719	505.744	696.787
AGAP005421-RA	1.38229	0.776182	0.022719	0.0838989		50.8373	49.213	42.0595	47.3699	32.9144	3.2357	20.9316	19.0272	61.5384	66.3177	78.0417	68.6326	107.486	97.2391	81.3481	95.3577	180.179	109	80.9229	259.071	177.791	196.972	123.367	211.278
AGAP005431-RA	2.64435	-0.223246	0.0370352	0.709146		50.8373	10.182	33.4002	31.4732	1.26594	6.4714	7.7746	5.17064	40.4858	26.7822	10.4056	25.8912	64.4916	54.9612	51.8218	57.0915	126.612	46	52.9111	66.857	76.1962	50.1383	75.1745	64.3972
AGAP005438-RA	1.96041	1.02702	0.0144291	0.355436		142.735	122.184	129.889	131.603	13.9253	45.2998	45.4515	34.8922	132.793	75.2451	24.5274	77.522	329.246	198.706	115.695	214.549	336.01	72	90.2602	618.428	162.975	233.979	166.09	338.461
AGAP005467-RA	2.91932	-0.60745	0.0206035	0.307399		291.337	656.739	729.855	559.31	75.9562	93.8352	220.679	130.157	459.918	1011.35	258.653	576.639	2183.66	1682.66	1707.11	1857.81	3462.36	1917	1313.44	1270.28	1746.16	1376.42	2230.94	1464.29
AGAP005467-RB	3.2829	-0.850435	0.0151912	0.228131		177.931	369.946	305.55	284.475	35.4462	132.664	86.1187	84.7428	215.384	816.218	151.624	394.409	2103.33	1555.83	1568.51	1742.56	3140.96	1703	1185.83	810.642	1572.6	960.985	2009.93	1114.74
AGAP005480-RA	1.09005	0.691075	0.000537255	0.570513		48.882	28.849	48.2447	41.9919	21.5209	12.9428	10.1668	14.8768	17.8137	5.10136	17.8381	13.5844	40.7315	22.5482	16.8722	26.7173	82.7851	19	9.33726	117	25.3987	37.0069	37.0408	59.8018
AGAP005506-RA	2.04002	1.05543	0.00668372	0.246368		1755.84	407.28	98.3449	753.822	56.9672	119.721	10.7648	62.4843	200.809	209.156	51.2846	153.75	268.149	267.76	186.799	240.903	647.671	149	68.4732	331.499	806.409	660.155	288.382	599.355
AGAP005525-RA	2.13321	0.160643	0.0468494	0.874228		27.3739	15.273	13.6075	18.7515	0	0	19.1375	6.37916	16.1943	25.5068	9.66231	17.1211	122.195	77.5094	33.7444	77.8161	136.352	27	18.6745	36.2142	101.595	65.6573	60.6755	67.8222
AGAP005531-RA	3.7764	-1.28875	0.0146653	0.0126867		58.6584	86.547	60.6151	68.6068	2.53187	6.4714	26.9121	11.9718	43.7246	253.793	55.7441	117.754	504.618	396.003	321.175	407.265	837.59	631	544.673	217.285	323.834	282.923	671.088	274.681
AGAP005533-RA	3.7893	-0.760665	0.00139207	0.306155		75.2783	271.52	186.793	177.864	7.59562	25.8856	20.3336	17.9383	32.3886	219.359	38.6492	96.7988	504.618	348.088	285.622	379.443	788.893	346	267.668	289.714	300.552	237.56	467.52	275.942
AGAP005535-RA	1.97956	0.545331	0.000492822	0.206471		285.471	475.16	246.172	335.601	37.9781	45.2998	95.6874	59.6551	187.854	271.648	147.164	202.222	305.486	341.041	294.661	313.73	710.978	506	308.13	922.07	736.563	567.041	508.369	741.891
AGAP005541-RA	7.47729	-1.57744	0.012301	0.323991		39.1056	64.486	22.2668	41.9528	1.26594	0	1.19609	0.820677	1.61943	93.0999	2.97302	32.5641	264.755	191.66	150.645	202.353	633.062	113	130.722	80.7856	154.509	58.4947	292.261	97.9297
AGAP005544-RA	1.98318	-0.268378	0.00342627	0.465898		33.2398	23.758	31.5446	29.5141	10.1275	6.4714	11.3629	9.32059	22.672	34.4342	26.0139	27.7067	76.9373	63.4168	50.6166	63.6569	155.831	86	102.71	111.428	71.963	102.664	114.847	95.3519
AGAP005549-RA	3.67067	0.318669	0.00787493	0.668378		107.54	320.733	211.534	213.269	25.3187	22.6499	50.2359	32.7348	76.1132	733.321	178.381	329.272	1192.53	1183.78	638.734	1005.01	1889.45	651	435.739	696.428	1399.05	1616.36	992.062	1237.28
AGAP005552-RA	1.94225	-1.14553	0.00578257	0.234279		32.2621	40.728	80.4078	51.1326	8.86156	12.9428	23.3238	15.0427	9.71658	42.0863	28.2437	26.6822	64.4916	52.1427	92.7971	69.8105	185.049	309	71.5857	47.3571	69.8465	138.477	188.545	85.227
AGAP005552-RB	1.66297	-0.959396	0.00298884	0.235807		33.2398	40.728	79.1707	51.0462	8.86156	12.9428	22.7258	14.8434	9.71658	31.8835	28.2437	23.2813	48.6515	36.6408	72.3095	52.5339	165.57	225	62.2484	44.5714	67.7299	120.571	150.94	77.624
AGAP005556-RA	1.84543	0.0255604	0.0211327	0.96602		99.7193	108.608	116.282	108.203	78.4881	0	27.5101	35.3327	110.121	160.693	72.839	114.551	225.155	238.165	147.632	203.651	394.447	237	118.272	281.357	143.926	337.837	249.906	254.373
AGAP005556-RB	1.53187	0.117925	0.0462392	0.870995		88.9653	98.426	107.004	98.1318	78.4881	0	23.9218	34.1367	110.121	85.4479	53.5143	83.0278	130.115	146.563	99.4255	125.368	267.834	176	87.1478	270.214	52.914	253.079	176.994	192.069
AGAP005560-RA	3.16213	-0.441305	0.0150813	0.30382		75.2783	64.486	36.4928	58.7524	3.79781	0	13.157	5.65161	9.71658	85.4479	18.5814	37.9153	107.486	60.5983	57.245	75.1097	155.831	116	90.2602	125.357	80.4293	60.8823	120.697	88.8895
AGAP005563-RB	2.57384	-0.165637	0.0461818	0.673641		102.652	61.092	279.572	147.772	5.06375	22.6499	88.5108	38.7415	165.182	233.387	194.733	197.767	509.144	294.536	668.26	490.647	564.886	729	501.1	451.285	368.281	780.726	598.329	533.431
AGAP005563-RC	2.57321	-0.167517	0.0461853	0.66986		102.652	61.092	279.572	147.772	5.06375	22.6499	88.5108	38.7415	165.182	233.387	194.733	197.767	504.618	294.536	668.26	489.138	564.886	730	501.1	451.285	368.281	779.532	598.662	533.033
AGAP005566-RA	3.34207	-0.346441	0.0231444	0.709419		19.5528	10.182	26.5964	18.7771	2.53187	0	4.78437	2.43875	17.8137	26.7822	11.8921	18.8293	66.7544	49.3242	38.565	51.5479	170.44	54	40.4615	111.428	63.4968	33.4256	88.3004	69.4503
AGAP005572-RA	1.52688	1.51483	0.0143354	0.0397587		39.1056	39.031	14.8445	30.9937	1.26594	16.1785	5.38242	7.60895	32.3886	34.4342	9.66231	25.495	31.6801	32.413	19.8851	27.9927	92.5245	37	21.7869	100.286	156.625	175.484	50.4371	144.132
AGAP005573-RA	1.45664	-1.12825	0.0226988	0.154411		23.4634	52.607	20.4112	32.1605	10.1275	6.4714	17.3433	11.3141	3.23886	28.0575	12.6353	14.6439	42.9944	39.4593	21.0903	34.5147	92.5245	60	37.349	47.3571	8.46624	31.038	63.2912	28.9538
AGAP005575-RA	5.02911	0.35599	3.22634e-05	0.707344		42.0385	50.91	27.2149	40.0545	3.79781	0	1.19609	1.66463	19.4332	34.4342	12.6353	22.1676	114.275	78.9187	41.5779	78.2571	175.31	52	46.6863	77.9999	61.3802	211.297	91.332	116.892
AGAP005576-RA	1.91178	0.110258	0.00126833	0.792304		240.5	307.157	233.183	260.28	35.4462	129.428	87.3147	84.063	246.153	326.487	248.247	273.629	760.322	542.566	488.089	596.992	1251.52	635	544.673	969.427	781.011	873.84	810.396	874.759
AGAP005578-RA	1.36251	0.149021	0.0400451	0.756912		33.2398	83.153	55.6669	57.3532	20.255	9.70709	11.9609	13.9743	63.1578	34.4342	27.5004	41.6975	83.7259	36.6408	33.1418	51.1695	150.961	67	68.4732	130.928	80.4293	106.246	95.4781	105.868
AGAP005581-RA	1.27898	0.723768	0.0397493	0.285572		365.637	166.306	316.683	282.875	72.1584	61.4783	192.571	108.736	382.186	346.893	378.317	369.132	635.864	470.694	438.075	514.878	920.375	462	656.721	1777.28	679.416	910.847	679.699	1122.52
AGAP005603-RA	1.54198	0.356222	0.0155235	0.612321		42.0385	200.246	59.3781	100.554	13.9253	38.8284	19.1375	23.9637	63.1578	100.752	52.7711	72.2269	119.932	131.061	69.8991	106.964	370.098	124	80.9229	183.857	237.055	315.155	191.674	245.356
AGAP005609-RA	3.00017	-0.912293	0.0279108	0.0582756		67.4572	49.213	59.9966	58.8889	25.3187	3.2357	17.9414	15.4986	79.3521	156.867	35.6762	90.6318	280.595	263.532	235.608	259.912	443.144	291	252.106	172.714	165.092	186.228	328.75	174.678
AGAP005626-RA	1.25086	0.440146	0.0460906	0.507322		102.652	69.577	112.571	94.9334	5.06375	48.5355	86.1187	46.5726	50.2024	53.5643	63.9199	55.8955	107.486	129.652	97.0152	111.384	340.88	195	118.272	465.214	207.423	214.879	218.051	295.838
AGAP005630-RA	2.27429	-0.693576	0.00305589	0.222521		517.172	680.497	502.858	566.842	121.53	326.805	193.169	213.835	591.092	1090.42	393.182	691.564	2566.09	1982.83	1643.23	2064.05	4567.79	2666	1970.16	2367.85	1699.6	1623.53	3067.98	1896.99
AGAP005640-RA	2.62649	-0.0142925	0.0141584	0.978593		97.764	62.789	77.9337	79.4956	16.4572	29.1213	7.17655	17.585	21.0526	90.5492	23.7842	45.1287	184.423	133.88	106.656	141.653	316.531	179	124.497	284.142	137.576	192.197	206.676	204.639
AGAP005649-RA	1.10487	0.214065	0.0478452	0.685412		176.953	154.427	338.331	223.237	18.9891	106.778	130.374	85.3804	102.024	140.288	199.936	147.416	277.201	156.428	230.788	221.472	555.147	317	280.118	618.428	237.055	481.089	384.088	445.524
AGAP005651-RA	2.65021	0.330778	0.0163346	0.696434		20.5304	54.304	16.0816	30.3053	5.06375	0	4.18632	3.08336	25.9109	7.65205	5.20278	12.9219	46.3887	29.5945	13.8593	29.9475	43.8274	16	9.33726	41.7856	10.5828	34.6193	23.0549	28.9959
AGAP005683-RA	5.62703	-0.635098	0.0319929	0.427093		22.4857	16.97	20.4112	19.9556	1.26594	0	1.19609	0.820677	16.1943	65.0424	8.1758	29.8042	104.092	74.6909	63.8734	80.8853	238.616	65	99.5974	69.6427	82.5458	107.439	134.404	86.5426
AGAP005700-RA	2.37997	0.0498503	0.00347315	0.914595		91.8982	127.275	112.571	110.581	26.5847	64.714	18.5394	36.6127	84.2104	116.056	42.3655	80.8773	334.904	283.262	210.903	276.356	555.147	263	236.544	431.785	309.018	350.968	351.564	363.924
AGAP005710-RA	4.29392	-1.84068	1.01331e-05	0.0134872		84.0771	602.435	108.241	264.918	3.79781	38.8284	43.0593	28.5618	79.3521	622.366	121.894	274.537	1128.04	941.387	1289.52	1119.65	2210.85	3015	1739.84	562.713	916.47	465.57	2321.9	648.251
AGAP005712-RA	2.00671	1.18974	0.00775891	0.0560506		111.451	203.64	236.275	183.789	10.1275	22.6499	110.639	47.8053	119.838	149.215	266.085	178.379	269.281	257.895	309.123	278.766	428.534	166	168.071	532.071	461.41	746.106	254.202	579.862
AGAP005712-RB	1.9238	1.26313	0.00885082	0.0362051		109.496	203.64	235.038	182.725	10.1275	25.8856	113.031	49.6813	119.838	144.114	266.085	176.679	245.521	248.03	306.11	266.554	370.098	177	168.071	523.713	455.06	737.75	238.39	572.175
AGAP005712-RC	1.91995	1.30013	0.0106755	0.0332526		109.496	203.64	235.038	182.725	10.1275	22.6499	113.031	48.6027	119.838	144.114	277.234	180.395	240.995	243.802	295.264	260.02	365.228	163	164.958	523.713	455.06	728.2	231.062	568.991
AGAP005719-RA	3.67173	0.357952	0.00148064	0.658938		61.5913	144.245	109.478	105.105	5.06375	16.1785	13.157	11.4664	40.4858	141.563	36.4195	72.8227	345.086	257.895	168.722	257.235	633.062	136	108.935	353.785	436.011	335.449	292.666	375.082
AGAP005728-RA	2.90892	-0.362871	0.00531227	0.360827		264.941	429.341	292.561	328.947	116.466	71.1854	85.5206	91.0574	319.028	718.017	170.205	402.417	1694.88	1292.29	1012.33	1333.17	2386.16	1678	1235.63	1014	1595.89	1511.31	1766.6	1373.73
AGAP005735-RA	3.32233	-0.504281	0.0366899	0.306455		15.6422	11.879	39.5854	22.3689	2.53187	0	4.18632	2.2394	9.71658	40.8109	16.3516	22.293	41.8629	36.6408	38.565	39.0229	77.9154	93	37.349	55.7142	52.914	38.2006	69.4215	48.9429
AGAP005736-RA	2.69332	0.0603545	0.00938849	0.88021		8.79876	13.576	25.3594	15.9114	0	3.2357	5.38242	2.8727	19.4332	19.1301	20.8111	19.7915	76.9373	35.2316	42.1805	51.4498	82.7851	85	74.6981	111.428	42.3312	99.0829	80.8277	84.2808
AGAP005738-RA	2.70707	0.163648	0.0120426	0.643105		15.6422	134.063	21.6482	57.1178	1.26594	3.2357	6.57851	3.69338	17.8137	17.8548	11.1488	15.6058	44.1258	36.6408	26.5135	35.76	58.4365	41	28.0118	55.7142	38.0981	48.9446	42.4828	47.5856
AGAP005743-RA	1.39363	0.41488	0.00740134	0.569187		45.9491	62.789	30.3075	46.3485	13.9253	29.1213	26.314	23.1202	6.47772	31.8835	8.1758	15.5124	69.0173	69.0539	36.1547	58.0753	136.352	46	52.9111	147.643	120.644	45.3633	78.421	104.55
AGAP005777-RA	2.25461	-1.33577	0.0148622	0.0489952		49.8597	188.367	220.812	153.013	48.1056	97.0709	55.6183	66.9316	53.4412	308.633	89.9338	150.669	618.893	521.427	498.333	546.218	1066.47	988	619.372	108.643	378.864	571.816	891.279	353.108
AGAP005777-RB	2.24411	-1.32277	0.0152794	0.0504174		49.8597	188.367	220.812	153.013	48.1056	97.0709	55.6183	66.9316	53.4412	311.183	89.9338	151.519	615.498	517.199	495.32	542.673	1056.73	977	613.147	108.643	378.864	570.622	882.291	352.71
AGAP005782-RA	1.53858	-0.0655714	0.030122	0.879139		148.601	89.941	115.664	118.069	40.51	51.7712	63.9909	52.0907	35.6275	140.288	64.6632	80.1927	183.292	190.25	204.877	192.806	350.619	387	354.816	498.642	160.859	384.394	364.145	347.965
AGAP005789-RA	5.68742	-0.49074	0.01672	0.615302		28.3516	67.88	19.1742	38.4686	0	0	1.19609	0.398697	74.4938	36.9849	8.1758	39.8848	78.0687	45.0964	36.7573	53.3075	165.57	42	40.4615	80.7856	63.4968	32.2318	82.6772	58.8381
AGAP005825-RA	1.59716	-0.103679	0.0328237	0.916728		51.8149	28.849	31.5446	37.4028	2.53187	19.4142	9.56874	10.5049	98.7853	36.9849	25.2707	53.6803	89.3831	52.1427	57.245	66.2569	141.222	42	56.0236	150.428	23.2822	48.9446	79.7484	74.2184
AGAP005828-RB	1.51026	-0.17058	0.0449181	0.82778		19.5528	103.517	35.2557	52.7752	15.1912	19.4142	8.37265	14.326	43.7246	48.463	23.7842	38.6572	57.703	62.0075	67.4888	62.3998	199.658	54	56.0236	77.9999	82.5458	114.602	103.227	91.7159
AGAP005863-RA	1.67013	0.82677	0.0292206	0.199508		67.4572	257.944	46.3891	123.93	2.53187	19.4142	41.2652	21.0704	50.2024	49.7383	40.879	46.9399	63.3601	71.8724	73.5146	69.5824	150.961	103	40.4615	228.428	101.595	192.197	98.1408	174.073
AGAP005864-RA	2.07403	-0.462704	0.000626167	0.656914		83.0994	101.82	63.0892	82.6695	13.9253	38.8284	24.5199	25.7579	111.741	182.374	92.9068	129.007	283.989	287.489	185.594	252.358	715.847	226	118.272	167.143	425.429	176.678	353.373	256.416
AGAP005865-RA	1.8826	1.24884	0.0210084	0.143869		36.1727	47.516	92.7782	58.8223	5.06375	3.2357	50.8339	19.7111	68.0161	38.2602	110.002	72.0927	119.932	40.8686	148.837	103.212	77.9154	122	130.722	284.142	110.061	391.557	110.212	261.92
AGAP005869-RA	1.26605	-0.695266	0.0179385	0.0927922		97.764	81.456	131.745	103.655	40.51	55.0069	67.5792	54.3654	92.3075	184.924	159.057	145.43	219.498	208.571	342.265	256.778	662.281	638	398.39	403.928	247.638	397.525	566.223	349.697
AGAP005871-RA	1.50572	0.610113	0.0163984	0.439755		50.8373	346.188	77.9337	158.32	32.9144	51.7712	37.0789	40.5881	59.9189	102.027	28.9869	63.6444	190.08	140.926	98.2204	143.076	282.443	93	34.2366	261.857	135.46	228.01	136.56	208.442
AGAP005891-RA	4.08795	-1.58361	0.0419312	0.0597125		44.9715	37.334	25.3594	35.8883	3.79781	12.9428	13.7551	10.1652	30.7692	195.127	19.3246	81.7403	545.35	348.088	379.625	424.354	988.551	714	529.111	94.7141	518.557	131.315	743.888	248.195
AGAP005891-RB	4.07763	-1.54436	0.0413255	0.0640227		46.9267	37.334	25.3594	36.54	3.79781	12.9428	13.7551	10.1652	30.7692	190.026	19.3246	80.0399	543.087	339.632	374.201	418.974	964.203	709	519.774	94.7141	527.023	130.121	730.992	250.62
AGAP005894-RA	1.13388	0.0983428	0.0105982	0.826417		249.298	127.275	223.905	200.159	135.455	51.7712	143.531	110.253	161.943	159.418	196.963	172.774	406.184	267.76	321.175	331.706	618.453	498	513.549	899.784	438.128	407.076	543.334	581.663
AGAP005904-RA	4.30292	-0.0752799	0.0109031	0.923384		53.7702	91.638	77.3152	74.2411	8.86156	6.4714	2.99023	6.10773	29.1498	130.085	9.66231	56.299	207.052	162.065	151.247	173.455	457.753	238	146.284	144.857	474.109	180.259	280.679	266.409
AGAP005910-RA	2.07979	-0.812008	0.0203663	0.13489	APG18B	36.1727	81.456	90.9226	69.5171	17.7231	25.8856	23.9218	22.5102	71.255	127.534	52.0278	83.6056	196.869	186.023	179.569	187.487	452.883	332	220.982	114.214	230.705	228.01	335.288	190.976
AGAP005910-RB	2.0703	-0.797782	0.0199251	0.137085	APG18B	36.1727	81.456	90.9226	69.5171	17.7231	25.8856	23.9218	22.5102	71.255	124.983	52.0278	82.7554	195.738	181.795	178.966	185.499	448.013	327	220.982	114.214	230.705	228.01	331.998	190.976
AGAP005917-RA	2.26748	0.831224	0.0133354	0.367595		63.5466	147.639	52.5743	87.92	16.4572	22.6499	5.38242	14.8298	113.36	63.7671	34.1897	70.439	152.743	118.378	56.0398	109.054	253.225	36	24.8994	234	129.11	195.778	104.708	186.296
AGAP005920-RA	1.35631	1.09335	0.0154265	0.283235		79.1889	40.728	22.8853	47.6007	40.51	19.4142	9.56874	23.1643	84.2104	62.4917	50.5413	65.7478	143.692	147.973	64.4759	118.713	282.443	67	37.349	451.285	211.656	162.353	128.931	275.098
AGAP005934-RA	1.28241	-0.0868377	0.0104916	0.833977		97.764	157.821	107.623	121.069	22.7869	25.8856	56.2163	34.9629	129.554	141.563	173.922	148.346	131.246	157.837	158.478	149.187	443.144	304	171.183	300.857	258.22	305.605	306.109	288.227
AGAP005939-RA	3.34282	-0.0702855	0.00788787	0.931242		16.6199	30.546	25.3594	24.1751	0	3.2357	3.58828	2.27466	12.9554	31.8835	4.45953	16.4328	41.8629	47.9149	25.3083	38.3621	73.0457	25	12.4497	44.5714	29.6318	31.038	36.8318	35.0804
AGAP005949-RA	2.66875	-0.21584	0.0370959	0.539893		182.819	152.73	234.42	189.989	18.9891	32.357	93.2952	48.2137	106.882	502.484	164.259	257.875	798.79	642.624	500.14	647.185	1217.43	808	703.407	579.428	840.274	929.947	909.611	783.216
AGAP005949-RB	2.60676	-0.19683	0.039072	0.569366		182.819	152.73	234.42	189.989	18.9891	32.357	101.07	50.8053	106.882	502.484	164.259	257.875	807.842	653.898	499.538	653.759	1217.43	803	712.744	587.785	865.673	931.141	911.057	794.866
AGAP005960-RA	1.22357	-0.274958	0.0396329	0.449922		1700.12	761.953	1222.2	1228.09	698.797	275.034	1044.79	672.873	2856.68	2407.84	2165.1	2476.54	4890.04	3697.9	3641.38	4076.44	7669.79	6086	7827.74	8660.77	5064.93	4112.54	7194.51	5946.08
AGAP005971-RA	1.4849	-0.360967	0.0453018	0.444725		109.496	514.191	271.531	298.406	32.9144	287.977	73.5597	131.484	131.174	330.313	119.664	193.717	501.224	387.547	451.332	446.701	871.678	755	367.266	350.999	601.103	600.466	664.648	517.523
AGAP005972-RA	1.91588	1.37956	0.00267578	0.310992		124.16	188.367	72.9855	128.504	11.3934	38.8284	24.5199	24.9139	98.7853	103.303	58.7171	86.935	227.418	184.613	75.9249	162.652	389.577	102	77.8105	977.784	224.355	279.342	189.796	493.827
AGAP005972-RB	1.93775	1.37337	0.00240129	0.310554		123.183	188.367	73.604	128.385	11.3934	38.8284	24.5199	24.9139	98.7853	105.853	58.7171	87.7852	228.549	191.66	77.1301	165.78	404.186	95	77.8105	980.57	234.938	279.342	192.332	498.283
AGAP005979-RA	1.11467	1.36243	0.0249432	0.114769		88.9653	152.73	57.5225	99.7393	10.1275	22.6499	31.0984	21.2919	79.3521	63.7671	57.9739	67.031	48.6515	69.0539	50.6166	56.1073	126.612	84	59.136	356.571	211.656	125.346	89.9161	231.191
AGAP006022-RA	2.08147	-0.947121	0.0069024	0.162249		59.6361	364.855	185.556	203.349	49.3716	100.307	58.0105	69.2296	66.3967	302.256	69.8659	146.173	600.79	352.316	445.908	466.338	1207.69	906	497.987	208.928	478.343	667.317	870.558	451.529
AGAP006031-RA	1.01104	0.996661	0.0249927	0.246965		72.3454	66.183	69.2744	69.2676	18.9891	32.357	30.5004	27.2821	97.1658	57.3904	69.1227	74.5596	117.669	107.104	55.4373	93.4033	189.919	71	37.349	303.642	110.061	181.453	99.4226	198.386
AGAP006042-RA	4.37007	-1.82509	0.0443545	0.0679804		13.687	44.122	51.9558	36.5883	1.26594	6.4714	19.1375	8.95827	19.4332	232.112	34.1897	95.245	822.55	379.092	477.242	559.628	1280.73	626	606.922	111.428	429.662	168.322	837.885	236.471
AGAP006042-RB	4.3614	-1.84588	0.0435571	0.0651788		13.687	44.122	51.9558	36.5883	1.26594	6.4714	19.1375	8.95827	19.4332	232.112	34.933	95.4927	823.682	379.092	476.037	559.604	1285.6	635	610.034	111.428	425.429	167.128	843.546	234.662
AGAP006050-RA	2.62693	-0.639362	0.0346141	0.236609		16.6199	11.879	29.0705	19.1898	0	0	10.7648	3.58828	16.1943	28.0575	15.6083	19.9534	58.8344	73.2816	34.9496	55.6885	126.612	93	87.1478	41.7856	112.178	42.9757	102.253	65.6463
AGAP006055-RA	2.54075	1.2059	0.0144754	0.191924		41.0609	156.124	26.5964	74.5938	0	19.4142	5.38242	8.26553	56.6801	42.0863	9.66231	36.1429	93.9088	73.2816	37.9625	68.3843	131.482	20	31.1242	211.714	116.411	93.1141	60.8688	140.413
AGAP006061-RA	3.92969	-0.800075	0.00849469	0.255398		47.9044	61.092	108.241	72.4125	1.26594	3.2357	17.3433	7.28166	45.3441	100.752	40.879	62.325	311.144	183.204	187.402	227.25	511.32	266	189.858	242.357	118.527	194.585	322.392	185.156
AGAP006062-RA	3.29487	-0.132519	0.0365938	0.897908		14.6646	50.91	29.0705	31.5484	5.06375	16.1785	1.19609	7.47944	27.5303	87.9985	8.1758	41.2349	201.395	125.424	87.3739	138.064	311.661	50	56.0236	169.928	122.76	88.339	139.228	127.009
AGAP006090-RA	1.23929	0.564921	0.0198634	0.531093		118.294	137.457	84.7374	113.496	15.1912	87.3638	41.2652	47.9401	110.121	135.186	68.3794	104.562	217.235	186.023	104.849	169.369	452.883	82	37.349	325.928	260.337	260.242	190.744	282.169
AGAP006092-RA	2.41966	1.21062	0.00504869	0.20072		46.9267	103.517	53.8114	68.085	3.79781	32.357	5.98046	14.0451	82.591	102.027	55.7441	80.1208	244.389	150.791	90.9894	162.057	282.443	40	28.0118	362.142	167.208	281.73	116.818	270.36
AGAP006097-RA	3.08698	-2.20606	0.037307	0.00062573		79.1889	79.759	69.8929	76.2803	27.8506	12.9428	48.4417	29.7451	38.8663	290.778	58.7171	129.454	547.613	442.508	481.461	490.527	1100.55	1065	908.827	142.071	334.416	189.809	1024.79	222.099
AGAP006097-RB	3.22326	-2.21174	0.0354495	0.000594519		80.1665	79.759	71.13	77.0185	27.8506	6.4714	49.0398	27.7873	38.8663	284.401	58.7171	127.328	554.401	431.234	486.281	490.639	1095.68	1088	918.164	142.071	336.533	191.003	1033.95	223.202
AGAP006101-RA	2.60552	-1.1342	0.0376613	0.0172025		139.803	205.337	400.183	248.441	69.6265	32.357	159.678	87.2206	116.599	672.105	203.652	330.785	1008.11	854.013	1015.95	959.355	1792.05	2150	1366.35	632.356	958.802	827.283	1769.47	806.147
AGAP006107-RB	1.93045	-0.929655	0.0236952	0.0585623		130.026	234.186	244.316	202.843	58.2331	64.714	74.1577	65.7016	134.413	353.269	68.3794	185.354	397.132	338.223	419.997	385.118	1003.16	976	606.922	286.928	476.226	594.497	862.027	452.551
AGAP006107-RC	1.88575	-0.892591	0.0233228	0.0588166		130.026	234.186	244.316	202.843	58.2331	64.714	74.1577	65.7016	134.413	344.342	68.3794	182.378	374.504	325.54	408.548	369.531	954.463	949	597.585	286.928	474.109	586.141	833.683	449.06
AGAP006117-RA	1.0247	0.501689	0.0293479	0.6414		132.959	235.883	131.745	166.862	35.4462	42.0641	73.5597	50.3567	137.652	117.331	73.5822	109.522	157.269	115.56	95.81	122.879	331.14	166	96.485	571.071	86.779	182.647	197.875	280.165
AGAP006165-RA	4.18019	-1.02706	0.0160489	0.453703		23.4634	179.882	109.478	104.275	1.26594	51.7712	7.7746	20.2706	24.2915	349.443	34.1897	135.975	1145.01	684.901	463.383	764.431	1602.13	381	230.319	289.714	613.802	182.647	737.818	362.054
AGAP006165-RB	4.25972	-0.86208	0.0449276	0.530228		23.4634	117.093	131.745	90.7671	3.79781	48.5355	7.7746	20.036	22.672	413.211	33.4465	156.443	1229.87	753.955	473.627	819.149	1792.05	350	199.195	306.428	510.091	471.539	780.416	429.353
AGAP006171-RA	4.51396	-0.966176	0.00183479	0.403405		36.1727	49.213	27.8335	37.7397	7.59562	0	5.38242	4.32601	22.672	65.0424	13.3786	33.6977	242.126	142.335	114.49	166.317	370.098	107	68.4732	108.643	84.6624	85.9514	181.857	93.0855
AGAP006205-RA	4.98769	-0.62455	0.0091403	0.633364		27.3739	96.729	64.9447	63.0159	3.79781	12.9428	1.79414	6.17825	17.8137	164.519	17.8381	66.7236	442.39	342.451	168.12	317.653	822.981	157	74.6981	158.785	279.386	245.917	351.56	228.029
AGAP006220-RA	1.63692	-0.155194	0.0232536	0.719947		86.0324	67.88	84.7374	79.5499	79.754	16.1785	55.0203	50.3176	72.8744	155.592	81.0148	103.16	305.486	233.938	279.597	273.007	394.447	517	270.781	376.071	211.656	473.927	394.076	353.885
AGAP006235-RA	2.35798	0.453766	0.0150859	0.431906		28.3516	22.061	36.4928	28.9684	0	9.70709	7.17655	5.62788	55.0606	29.3328	23.7842	36.0592	75.8059	54.9612	53.6295	61.4655	141.222	56	34.2366	105.857	103.711	107.439	77.1527	105.669
AGAP006238-RA	1.47257	0.566987	0.018551	0.458896		79.1889	451.402	129.889	220.16	64.5628	158.549	28.7062	83.9394	171.66	428.515	147.164	249.113	405.052	521.427	267.545	398.008	1154.12	273	220.982	590.571	899.538	951.435	549.368	813.848
AGAP006240-RA	2.9923	-0.282502	0.0233373	0.725976		79.1889	25.455	25.3594	43.3344	5.06375	3.2357	10.7648	6.35476	12.9554	42.0863	20.8111	25.2843	110.88	91.602	62.6682	88.3835	228.876	83	68.4732	144.857	124.877	42.9757	126.783	104.237
AGAP006241-RA	3.69693	0.278524	0.0302104	0.798853		71.3677	76.365	70.5114	72.7481	18.9891	0	12.559	10.516	38.8663	260.17	37.1627	112.066	393.738	414.323	162.094	323.385	720.717	88	56.0236	423.428	224.355	401.107	288.247	349.63
AGAP006247-RA	2.62357	0.40002	0.0253256	0.456739		36.1727	27.152	31.5446	31.6231	2.53187	0	14.9512	5.82768	17.8137	51.0136	48.3116	39.0463	45.2572	70.4631	69.8991	61.8732	155.831	90	93.3726	217.285	84.6624	145.64	113.068	149.196
AGAP006251-RA	4.43675	-0.735898	0.0264271	0.381381		22.4857	25.455	37.7298	28.5568	1.26594	6.4714	0.598046	2.77846	8.09715	63.7671	6.68929	26.1845	85.9888	94.4206	77.1301	85.8465	282.443	104	84.0353	80.7856	112.178	89.5327	156.826	94.1653
AGAP006266-RA	1.58353	-0.00215837	0.00619225	0.996541		50.8373	20.364	35.2557	35.4857	10.1275	19.4142	8.37265	12.6381	24.2915	21.6808	14.1218	20.0314	46.3887	50.7334	40.9754	46.0325	102.264	48	56.0236	97.4998	57.1471	51.3321	68.7625	68.6597
AGAP006269-RA	2.94766	-0.703723	0.0165896	0.0583523		47.9044	20.364	57.5225	41.9303	15.1912	3.2357	10.7648	9.73059	19.4332	43.3616	43.1088	35.3012	127.852	136.698	126.542	130.364	224.007	228	171.183	91.9284	116.411	174.29	207.73	127.543
AGAP006323-RA	4.2788	0.418933	0.00880373	0.532138		23.4634	35.637	32.1631	30.4212	0	0	6.57851	2.19284	8.09715	61.2164	21.5544	30.2893	131.246	95.8298	68.0914	98.3891	194.788	67	40.4615	161.571	129.11	113.408	100.75	134.696
AGAP006353-RA	-1.18177	0.652123	0.01113	0.281913		146.646	128.972	189.268	154.962	258.251	284.741	305.004	282.665	1017	216.808	506.9	580.237	207.052	191.66	206.685	201.799	409.056	318	572.685	969.427	336.533	736.556	433.247	680.839
AGAP006354-RA	1.94469	0.572732	0.0159564	0.473113		51.8149	88.244	43.915	61.3247	16.4572	3.2357	12.559	10.7506	68.0161	31.8835	36.4195	45.4397	90.5145	67.6446	38.565	65.5747	131.482	54	49.7987	181.071	42.3312	126.54	78.427	116.647
AGAP006358-RA	2.49797	-0.250557	0.00665102	0.756769		30.3069	23.758	25.9779	26.6809	5.06375	6.4714	11.3629	7.63267	19.4332	31.8835	9.66231	20.3263	88.2516	63.4168	57.245	69.6378	155.831	47	43.5739	89.1427	76.1962	41.782	82.1349	69.0403
AGAP006364-RA	2.06843	-0.292892	0.0172676	0.318052		70.3901	98.426	86.593	85.1364	15.1912	6.4714	70.5695	30.744	51.8218	161.968	102.569	105.453	255.703	232.528	207.89	232.04	448.013	337	264.556	320.357	258.22	278.148	349.856	285.575
AGAP006364-RB	2.04923	-0.240497	0.0189643	0.422583		70.3901	98.426	85.356	84.724	15.1912	6.4714	70.5695	30.744	48.5829	159.418	102.569	103.523	240.995	226.891	203.069	223.652	443.144	330	248.994	320.357	266.687	278.148	340.712	288.397
AGAP006364-RC	2.04923	-0.240497	0.0189643	0.422583		70.3901	98.426	85.356	84.724	15.1912	6.4714	70.5695	30.744	48.5829	159.418	102.569	103.523	240.995	226.891	203.069	223.652	443.144	330	248.994	320.357	266.687	278.148	340.712	288.397
AGAP006379-RA	2.77782	-1.0811	0.0428217	0.172597		111.451	59.395	115.045	95.297	15.1912	6.4714	41.2652	20.9759	82.591	191.301	40.1358	104.676	229.681	173.339	280.199	227.74	749.935	778	426.402	654.642	154.509	114.602	651.446	307.918
AGAP006383-RA	2.08467	0.224439	0.0131396	0.736148		342.174	207.034	246.79	265.333	58.2331	25.8856	142.933	75.6839	179.757	281.85	258.653	240.087	739.956	522.836	430.241	564.345	1163.86	494	905.714	1657.5	480.459	857.127	854.525	998.361
AGAP006389-RA	1.24396	0.0201683	0.024777	0.969913		393.011	473.463	947.575	604.683	129.126	87.3638	320.553	179.014	200.809	623.642	644.402	489.618	368.847	641.214	639.939	550	1270.99	1702	1220.07	813.427	1104.84	2333.82	1397.69	1417.36
AGAP006393-RA	2.55322	0.884134	0.000430217	0.326603		31.2845	71.274	23.5038	42.0208	18.9891	6.4714	2.99023	9.48356	30.7692	53.5643	14.8651	33.0662	109.749	60.5983	65.6811	78.6761	146.091	35	49.7987	133.714	65.6134	226.816	76.9633	142.048
AGAP006414-RA	1.12831	-0.756955	0.041814	0.0649385		25123.4	10764.1	15865.7	17251.1	4952.35	5947.21	11761.2	7553.58	8430.76	14485.3	12137.4	11684.5	21371.6	18296.5	20614.8	20094.3	49525	61795	54784.8	48986.7	22427.1	26877.7	55368.3	32763.8
AGAP006422-RA	1.44061	0.137075	0.0136285	0.771057		368.57	230.792	307.405	302.256	40.51	35.5927	217.091	97.7311	147.368	207.881	185.07	180.106	225.155	195.887	353.111	258.051	428.534	502	594.472	846.856	313.251	516.902	508.336	559.003
AGAP006433-RA	1.0309	0.122401	0.0160899	0.877781		5207.89	1861.61	6794.46	4621.32	489.918	660.082	2283.94	1144.65	1133.6	888.913	1296.24	1106.25	1706.2	962.526	2157.23	1608.65	3803.24	3473	8907.75	10507.7	3251.04	3858.26	5394.66	5872.33
AGAP006434-RA	1.43321	-0.495911	0.0238052	0.473614		5069.07	1274.45	4494.79	3612.77	584.863	440.055	2158.95	1061.29	1097.97	1238.36	1469.41	1268.58	3802.74	1410.67	3235.85	2816.42	5760.87	5268	11833.4	9056.34	3094.41	4061.21	7620.76	5403.99
AGAP006438-RA	1.65696	1.54071	0.00880711	0.342069		47.9044	71.274	58.7595	59.3126	20.255	9.70709	22.1277	17.3633	45.3441	52.289	31.2167	42.9499	139.166	90.1928	45.1934	91.5174	160.7	34	40.4615	490.285	61.3802	132.508	78.3873	228.058
AGAP006441-RA	2.16653	0.979211	0.0409704	0.302594		93.8535	363.158	114.426	190.479	34.1803	67.9497	13.157	38.429	275.303	221.909	70.6092	189.274	415.235	269.169	225.967	303.457	720.717	130	37.349	618.428	368.281	764.013	296.022	583.574
AGAP006462-RA	2.14999	-0.802644	0.0353642	0.22205		39.1056	173.094	105.149	105.783	21.5209	42.0641	33.4906	32.3585	108.502	184.924	55.0009	116.142	345.086	246.621	265.135	285.614	730.457	371	336.141	153.214	372.515	298.442	479.199	274.724
AGAP006462-RB	2.10072	-0.785427	0.0369593	0.228049		39.1056	173.094	104.53	105.577	21.5209	42.0641	33.4906	32.3585	108.502	177.272	53.5143	113.096	330.378	235.347	249.468	271.731	710.978	351	333.029	153.214	357.699	298.442	465.002	269.785
AGAP006473-RA	4.27255	-1.05493	0.0214544	0.28766	CASPAR	44.9715	67.88	68.0374	60.2963	0	12.9428	14.9512	9.29798	40.4858	241.039	46.825	109.45	527.247	390.366	387.458	435.024	1314.82	441	435.739	167.143	516.441	371.262	730.52	351.615
AGAP006531-RA	2.5684	1.13999	0.0262955	0.339327		31.2845	76.365	15.463	41.0375	0	9.70709	1.19609	3.6344	63.1578	29.3328	9.66231	34.051	46.3887	33.8223	19.2825	33.1645	43.8274	18	9.33726	100.286	33.865	22.6816	23.7215	52.2774
AGAP006594-RA	3.0353	-0.415895	0.0375225	0.380265		265.918	88.244	201.019	185.061	11.3934	19.4142	60.4027	30.4034	68.0161	232.112	190.273	163.467	285.121	307.219	571.847	388.062	574.626	895	476.2	350.999	412.729	694.774	648.609	486.168
AGAP006594-RB	2.87305	-0.245776	0.0337203	0.621369		249.298	88.244	194.834	177.459	11.3934	19.4142	60.4027	30.4034	68.0161	212.982	188.787	156.595	254.572	273.397	501.948	343.306	423.665	816	413.952	345.428	402.146	647.023	551.206	464.866
AGAP006601-RA	4.01982	-0.954484	0.0280131	0.372562		28.3516	50.91	69.2744	49.512	8.86156	12.9428	8.97069	10.2583	17.8137	164.519	28.2437	70.1921	453.704	332.586	217.531	334.607	788.893	247	180.52	142.071	234.938	250.692	405.471	209.234
AGAP006601-RB	4.39446	-0.982952	0.0179578	0.361983		30.3069	57.698	66.1818	51.3955	8.86156	6.4714	8.37265	7.90187	17.8137	161.968	34.933	71.5717	461.624	341.041	223.557	342.074	818.111	261	186.745	142.071	228.588	269.792	421.952	213.484
AGAP006609-RA	1.8538	1.4669	0.0284243	0.127075		604.182	3078.36	1279.1	1653.88	313.952	559.776	80.7362	318.155	1010.52	1136.33	354.533	833.795	1525.17	1667.16	725.505	1305.94	2804.95	279	202.307	2576.78	2423.46	4083.89	1095.42	3028.04
AGAP006613-RA	1.12596	0.383976	0.0254666	0.304104		134.914	346.188	174.423	218.508	46.8397	135.899	80.1382	87.6257	267.206	340.516	188.787	265.503	340.561	363.59	298.277	334.142	647.671	426	280.118	509.785	673.066	583.754	451.263	588.868
AGAP006613-RB	1.17618	0.314018	0.0209983	0.371551		134.914	346.188	174.423	218.508	46.8397	139.135	80.1382	88.7043	267.206	354.545	188.787	270.179	353.006	390.366	321.175	354.849	672.02	442	317.467	509.785	683.649	586.141	477.162	593.192
AGAP006614-RA	1.36267	0.639614	0.0140806	0.40388		374.436	739.892	350.702	488.343	92.4134	291.213	130.972	171.533	514.979	568.802	339.667	474.483	894.962	677.855	569.437	714.085	1748.23	712	547.786	2470.92	916.47	1298.82	1002.67	1562.07
AGAP006623-RA	2.4788	-0.230964	0.044985	0.6782		31.2845	18.667	33.4002	27.7839	0	0	27.5101	9.17004	27.5303	59.941	32.7032	40.0582	110.88	95.8298	92.7971	99.8357	262.964	118	105.822	153.214	101.595	159.965	162.262	138.258
AGAP006625-RA	1.75238	1.81432	0.027146	0.132688		362.705	271.52	205.968	280.064	17.7231	35.5927	110.639	54.6514	80.9715	168.345	252.707	167.341	185.555	217.026	223.557	208.713	180.179	313	329.917	1663.07	440.244	791.47	274.365	964.928
AGAP006632-RA	2.13863	-0.411933	0.0187189	0.711593		18.5752	72.971	20.4112	37.3191	0	55.0069	5.98046	20.3291	21.0526	95.6506	13.3786	43.3606	190.08	138.108	98.8229	142.337	399.316	99	49.7987	72.4285	154.509	185.034	182.705	137.324
AGAP006648-RA	1.69666	-0.0173764	0.0396078	0.865333		41.0609	28.849	64.9447	44.9515	24.0528	6.4714	26.9121	19.1454	35.6275	58.6657	24.5274	39.6069	96.1716	74.6909	100.631	90.4977	160.7	157	140.059	153.214	162.975	136.09	152.586	150.76
AGAP006652-RA	3.28504	0.557183	0.000541464	0.504292		162.288	811.166	293.798	422.417	35.4462	129.428	37.6769	67.517	89.0687	631.294	107.029	275.797	1425.6	917.43	697.786	1013.61	2050.15	468	189.858	1306.5	1274.17	1403.87	902.669	1328.18
AGAP006653-RA	2.51944	-1.52706	0.000255322	0.0033637		27.3739	86.547	16.0816	43.3342	18.9891	16.1785	11.3629	15.5101	32.3886	132.635	26.7572	63.9271	190.08	204.343	215.723	203.382	311.661	391	286.343	105.857	141.81	95.5016	329.668	114.389
AGAP006653-RB	2.55371	-1.39146	0.000195141	0.00317203		27.3739	86.547	16.0816	43.3342	18.9891	16.1785	11.3629	15.5101	32.3886	124.983	26.7572	61.3764	200.263	201.525	212.71	204.833	306.792	383	283.23	105.857	139.693	125.346	324.341	123.632
AGAP006670-RA	1.72088	-0.541997	0.0188651	0.111516		183.796	83.153	192.979	153.309	43.0419	9.70709	109.442	54.0638	221.862	196.403	254.193	224.153	393.738	232.528	388.061	338.109	574.626	696	454.413	409.499	294.202	481.089	575.013	394.93
AGAP006680-RA	2.37213	-0.128697	0.0219684	0.810269		15.6422	16.97	38.9668	23.8597	5.06375	9.70709	14.9512	9.90733	9.71658	29.3328	10.4056	16.485	155.006	70.4631	63.8734	96.4475	189.919	87	102.71	156	63.4968	127.733	126.543	115.743
AGAP006680-RB	2.35797	-0.100311	0.0197522	0.860736		15.6422	16.97	37.7298	23.4474	5.06375	9.70709	14.9512	9.90733	9.71658	28.0575	10.4056	16.0599	148.217	70.4631	62.6682	93.7829	189.919	81	96.485	156	61.3802	125.346	122.468	114.242
AGAP006682-RA	2.84239	0.602723	0.0111167	0.117301		97.764	37.334	40.2039	58.434	1.26594	0	25.1179	8.79463	43.7246	52.289	23.0409	39.6848	91.6459	70.4631	84.361	82.1567	146.091	137	77.8105	228.428	160.859	158.771	120.301	182.686
AGAP006686-RA	3.73153	-0.713801	0.0301634	0.21826		70.3901	237.58	308.024	205.331	10.1275	67.9497	90.903	56.3267	48.5829	839.174	156.827	348.195	2023	1534.69	1337.12	1631.6	3413.67	2114	1338.34	1546.07	1233.95	1406.26	2288.67	1395.43
AGAP006701-RA	2.99411	-0.914967	0.00787232	0.318012		37.1503	71.274	17.3186	41.9143	0	22.6499	5.38242	9.3441	21.0526	108.404	7.43255	45.6297	170.846	125.424	77.7327	124.668	272.704	114	74.6981	44.5714	105.828	94.3078	153.801	81.5691
AGAP006701-RB	2.96988	-0.88172	0.00769445	0.342003		37.1503	71.274	18.5556	42.3267	0	22.6499	5.38242	9.3441	22.672	104.578	7.43255	44.8942	169.715	122.606	75.9249	122.748	272.704	111	71.5857	44.5714	105.828	96.6954	151.763	82.3649
AGAP006733-RA	1.43473	0.168229	0.0413267	0.743075		195.528	868.864	540.588	534.993	117.732	168.256	185.394	157.128	419.433	669.554	263.855	450.947	764.847	710.268	555.578	676.898	1738.49	930	619.372	944.356	1149.29	1600.85	1095.95	1231.5
AGAP006747-RA	1.76733	-0.637297	0.0191232	0.0988541	REL-2	275.695	193.458	327.198	265.45	50.6375	67.9497	181.806	100.131	170.04	329.038	194.733	231.27	561.19	460.829	508.577	510.198	1008.03	1157	638.046	643.499	582.054	576.591	934.359	600.715
AGAP006755-RA	1.15432	0.568677	0.0123934	0.347307		111.451	198.549	285.138	198.379	103.807	48.5355	57.4124	69.9183	144.129	312.459	207.368	221.319	350.744	225.482	197.646	257.957	672.02	295	164.958	409.499	677.299	592.11	377.326	559.636
AGAP006766-RA	1.32783	1.01081	0.0140361	0.0811864		548.456	923.168	516.465	662.697	141.785	226.499	201.542	189.942	947.367	740.973	637.713	775.351	1145.01	897.7	661.029	901.246	1981.97	841	569.573	2721.64	1896.44	2218.02	1130.85	2278.7
AGAP006767-RA	1.12473	-0.0248465	0.0313036	0.95543		75.2783	96.729	217.101	129.703	62.0309	25.8856	110.041	65.9857	79.3521	109.679	124.867	104.633	243.258	152.2	178.966	191.475	423.665	338	361.041	540.428	179.908	383.2	374.235	367.845
AGAP006780-RA	2.43077	0.301205	0.00413104	0.624778		79.1889	74.668	105.767	86.5413	10.1275	6.4714	39.471	18.69	85.8298	124.983	98.8529	103.222	226.286	183.204	183.184	197.558	374.968	168	152.509	428.999	228.588	199.36	231.825	285.649
AGAP006789-RA	1.54858	0.0997857	0.00537047	0.899406		36.1727	13.576	18.5556	22.7681	12.6594	6.4714	2.99023	7.37367	53.4412	17.8548	20.8111	30.7024	41.8629	36.6408	43.3857	40.6298	97.3942	45	49.7987	119.786	16.9325	69.2387	64.0643	68.6522
AGAP006789-RB	1.54529	0.0607293	0.00585012	0.939012		36.1727	13.576	18.5556	22.7681	12.6594	6.4714	2.99023	7.37367	53.4412	19.1301	20.8111	31.1275	41.8629	38.0501	43.3857	41.0996	102.264	44	49.7987	119.786	19.049	65.6573	65.3542	68.164
AGAP006797-RA	2.81287	-0.786311	0.00475842	0.405591		60.6137	25.455	32.7816	39.6168	0	6.4714	12.559	6.34346	32.3886	33.1589	17.0949	27.5474	78.0687	73.2816	62.6682	71.3395	248.355	91	71.5857	64.0713	131.227	42.9757	136.98	79.4246
AGAP006807-RA	2.07123	-0.253406	0.03192	0.753575		15.6422	13.576	15.463	14.8938	6.32969	0	8.37265	4.90078	11.336	28.0575	11.8921	17.0952	75.8059	43.6871	22.2954	47.2628	141.222	57	28.0118	86.357	59.2637	44.1695	75.4111	63.2634
AGAP006809-RA	3.78798	-0.765773	0.0211627	0.52289		23.4634	66.183	35.2557	41.634	2.53187	19.4142	4.78437	8.91014	11.336	142.838	7.43255	53.8689	200.263	205.752	141.003	182.34	374.968	112	40.4615	103.071	69.8465	137.284	175.81	103.4
AGAP006818-RA	2.88959	0.425782	0.00362987	0.540113		268.851	685.588	200.401	384.947	45.5737	84.1281	82.5304	70.7441	166.801	707.814	329.262	401.293	1036.39	1086.54	868.919	997.284	1568.05	499	473.088	824.57	973.618	1613.98	846.711	1137.39
AGAP006885-RA	2.31584	-0.624559	0.0481944	0.334158		125.138	220.61	234.42	193.389	17.7231	158.549	72.3636	82.8786	278.542	693.786	173.922	382.083	1078.25	1069.63	823.725	990.536	2279.02	1096	865.253	994.498	1064.63	691.193	1413.43	916.774
AGAP006909-RA	2.0168	0.629555	0.0334322	0.474814	SRPN1	26.3963	42.425	33.4002	34.0738	2.53187	6.4714	17.3433	8.7822	56.6801	51.0136	21.5544	43.0827	91.6459	95.8298	51.8218	79.7658	209.398	63	18.6745	128.143	103.711	218.46	97.024	150.105
AGAP006921-RA	2.64205	1.37386	0.00264908	0.131741		97.764	804.378	306.168	402.77	29.1166	90.5995	60.4027	60.0396	124.696	598.135	153.854	292.228	743.35	715.905	447.716	635.657	1154.12	242	121.384	891.427	1214.91	1826.47	505.835	1310.93
AGAP006921-RB	2.42387	1.69222	0.00313648	0.0708286		93.8535	809.469	285.757	396.36	29.1166	84.1281	58.6085	57.2844	114.98	502.484	135.272	250.912	541.955	570.751	343.47	485.392	861.939	204	77.8105	844.07	1155.64	1696.35	381.25	1232.02
AGAP006936-RA	1.0755	-0.456107	0.0257371	0.104047		556.277	358.067	616.047	510.131	206.348	262.092	441.358	303.266	821.051	970.535	914.947	902.178	1565.9	1285.25	1523.32	1458.16	3209.14	2351	2527.29	1774.5	1697.48	2423.35	2695.81	1965.11
AGAP006936-RB	1.0051	-0.38576	0.0231578	0.14332		546.501	358.067	614.81	506.459	206.348	262.092	439.564	302.668	817.812	901.666	913.46	877.646	1441.44	1203.51	1410.64	1351.86	2946.17	2218	2402.79	1774.5	1612.82	2404.25	2522.32	1930.52
AGAP006942-RA	2.28365	0.371627	0.0125793	0.685154		107.54	546.434	218.957	290.977	39.2441	116.485	55.6183	70.4492	238.056	432.341	162.03	277.475	698.093	720.133	478.448	632.225	1533.96	351	196.082	526.499	956.685	1209.29	693.68	897.491
AGAP006944-RA	1.51994	0.192245	0.0158166	0.551983		500.552	408.977	525.125	478.218	112.668	174.728	249.983	179.126	636.436	775.407	420.682	610.842	1102.01	1017.49	845.418	988.306	1762.84	1296	1148.48	2092.07	1405.4	1309.57	1402.44	1602.34
AGAP006948-RA	1.34125	-0.572237	0.0360998	0.326861		44.9715	57.698	65.5633	56.0776	22.7869	3.2357	21.5297	15.8507	37.2469	87.9985	58.7171	61.3209	47.5201	78.9187	77.7327	68.0572	204.528	238	118.272	97.4998	71.963	207.716	186.933	125.726
AGAP006948-RB	1.31675	-0.500671	0.0402913	0.364328		44.9715	56.001	69.8929	56.9551	22.7869	3.2357	23.3238	16.4488	37.2469	87.9985	61.6901	62.3119	47.5201	81.7372	79.5404	69.5992	194.788	231	121.384	105.857	71.963	208.91	182.391	128.91
AGAP006949-RA	1.71432	-0.672265	0.045747	0.258591		120.25	81.456	157.104	119.603	10.1275	29.1213	120.207	53.152	82.591	147.94	93.6501	108.06	333.772	243.802	229.583	269.052	715.847	432	292.567	403.928	281.502	218.46	480.138	301.297
AGAP006951-RA	1.39265	0.40034	0.0358831	0.367589		101.675	45.819	81.0263	76.1733	12.6594	12.9428	43.6574	23.0865	38.8663	51.0136	93.6501	61.1767	80.3316	76.1002	80.7456	79.0591	165.57	129	99.5974	222.857	101.595	195.778	131.389	173.41
AGAP006959-RA	2.89489	0.261004	0.0376344	0.811209		791.889	259.641	546.773	532.768	131.657	84.1281	123.796	113.194	764.371	1281.72	664.47	903.52	3489.33	2457.75	1380.51	2442.53	6914.99	1028	877.702	5771.99	2245.67	2552.28	2940.23	3523.31
AGAP006961-RA	2.99067	0.224158	0.0402463	0.837818		711.722	261.338	524.506	499.189	126.594	74.421	126.786	109.267	636.436	1313.6	605.009	851.682	3459.92	2474.66	1434.14	2456.24	6861.42	963	834.129	5354.13	2347.27	2412.61	2886.18	3371.34
AGAP006965-RA	2.84729	-0.948715	0.000653447	0.00683558		36.1727	106.911	38.9668	60.6835	13.9253	6.4714	12.559	10.9852	21.0526	63.7671	42.3655	42.3951	131.246	114.15	124.131	123.176	233.746	237	220.982	83.5713	156.625	118.183	230.576	119.46
AGAP006990-RA	3.4802	-0.48102	0.0432401	0.592745		13.687	22.061	31.5446	22.4309	10.1275	3.2357	10.7648	8.04268	9.71658	105.853	20.8111	45.4603	256.835	202.934	147.029	202.266	399.316	158	130.722	309.214	84.6624	99.0829	229.346	164.32
AGAP006990-RB	3.61641	-0.277144	0.0463407	0.773301		13.687	22.061	30.3075	22.0185	10.1275	0	9.56874	6.56541	9.71658	94.3752	11.8921	38.6613	208.183	152.2	117.503	159.296	336.01	120	108.935	309.214	69.8465	87.1452	188.315	155.402
AGAP006993-RA	2.04832	-0.473352	0.0131088	0.378304		24.441	18.667	11.7519	18.2866	2.53187	6.4714	13.7551	7.58611	19.4332	39.5356	12.6353	23.868	52.0458	60.5983	60.2579	57.634	77.9154	69	65.3608	55.7142	14.8159	82.3701	70.7587	50.9667
AGAP006998-RA	2.45764	-1.046	0.0293452	0.00915539		19.5528	57.698	37.1113	38.1207	11.3934	0	17.9414	9.77827	55.0606	85.4479	26.0139	55.5075	118.8	108.513	109.669	112.328	165.57	127	130.722	80.7856	74.0796	50.1383	141.097	68.3345
AGAP007006-RA	5.29449	-1.52321	0.00124795	0.338054		36.1727	54.304	35.8742	42.117	0	0	2.99023	0.996744	19.4332	38.2602	5.94604	21.2131	113.143	80.3279	53.0269	82.166	258.095	62	34.2366	55.7142	31.7484	35.8131	118.11	41.0919
AGAP007006-RB	5.10124	-1.54409	0.00112127	0.347353		36.1727	59.395	34.6372	43.4016	0	0	2.99023	0.996744	22.672	39.5356	6.68929	22.9656	109.749	85.965	47.0012	80.905	253.225	55	34.2366	58.4999	33.865	25.0692	114.154	39.1447
AGAP007019-RA	2.12233	0.16245	0.00153032	0.539613		74.3007	128.972	107.004	103.426	12.6594	16.1785	37.0789	21.9722	124.696	151.766	116.691	131.051	200.263	176.158	198.248	191.557	350.619	377	261.443	392.785	436.011	278.148	329.687	368.982
AGAP007035-RA	2.87072	0.207488	0.0350402	0.847622		32.2621	8.485	51.3373	30.6948	7.59562	0	9.56874	5.72145	19.4332	25.5068	24.5274	23.1558	135.772	49.3242	50.6166	78.5708	126.612	231	46.6863	323.142	33.865	109.827	134.766	155.611
AGAP007050-RA	1.12979	-0.0391414	0.0297943	0.875205		298.18	271.52	343.898	304.533	281.038	93.8352	227.856	200.91	579.756	466.775	338.181	461.571	1010.37	845.557	736.954	864.293	1495	1063	1313.44	1529.35	1276.29	962.179	1290.48	1255.94
AGAP007111-RA	1.20184	1.19301	0.0306839	0.173103		70.3901	152.73	97.1079	106.743	50.6375	25.8856	24.5199	33.681	102.024	67.5931	78.785	82.8007	102.96	129.652	85.5662	106.06	389.577	125	59.136	529.285	220.122	562.266	191.238	437.224
AGAP007112-RA	2.1899	0.774715	0.0137368	0.495626		335.331	303.763	345.135	328.076	59.499	90.5995	65.7851	71.9612	375.708	350.719	99.5961	275.341	691.304	639.805	316.956	549.355	978.812	257	199.195	1568.35	533.373	353.356	478.336	818.361
AGAP007113-RA	3.65524	-1.36268	0.0490902	0.00676893		49.8597	62.789	50.1002	54.2496	25.3187	16.1785	17.3433	19.6135	51.8218	455.297	70.6092	192.576	663.019	615.848	890.612	723.159	1081.08	947	862.14	186.643	493.158	444.082	963.405	374.628
AGAP007115-RA	1.07073	0.0511296	0.0129168	0.926032		24.441	22.061	34.6372	27.0464	10.1275	9.70709	9.56874	9.80111	17.8137	35.7096	36.4195	29.9809	40.7315	28.1852	31.3341	33.417	102.264	74	34.2366	91.9284	40.2146	85.9514	70.1668	72.6982
AGAP007116-RA	3.90042	1.4002	0.010751	0.164266		38.128	239.277	82.2633	119.889	1.26594	12.9428	2.99023	5.73299	76.1132	114.781	37.906	76.2666	250.046	183.204	67.4888	166.913	350.619	42	24.8994	412.285	207.423	482.283	139.173	367.33
AGAP007122-RA	2.65078	1.01455	0.017983	0.350027		235.611	344.491	223.286	267.796	89.8815	51.7712	15.5492	52.4006	482.59	228.286	79.5283	263.468	802.185	501.697	203.069	502.317	1071.34	81	152.509	1401.21	480.459	754.463	434.948	878.711
AGAP007125-RA	1.51103	2.06082	0.0332108	0.0354243		179.886	352.976	135.456	222.773	15.1912	93.8352	21.5297	43.5187	210.526	104.578	69.1227	128.076	166.32	145.154	92.7971	134.757	199.658	85	43.5739	657.428	340.766	371.262	109.411	456.485
AGAP007128-RA	3.48991	1.06937	0.00717994	0.291487		118.294	256.247	145.971	173.504	6.32969	29.1213	8.97069	14.8072	186.235	145.389	52.7711	128.132	393.738	276.215	188.005	285.986	598.974	64	56.0236	743.785	355.582	409.463	239.666	502.943
AGAP007131-RA	2.74132	-1.57345	0.0433126	0.143		18.5752	59.395	37.7298	38.5667	36.7122	32.357	4.18632	24.4185	22.672	256.344	26.7572	101.924	389.212	360.771	285.02	345.001	808.372	385	258.331	77.9999	277.269	132.508	483.901	162.593
AGAP007143-RA	2.58913	-0.646564	0.00521408	0.299582		82.1218	108.608	124.941	105.224	26.5847	16.1785	38.275	27.0127	87.4493	164.519	69.1227	107.03	375.635	297.354	243.442	305.477	676.89	389	233.432	242.357	277.269	310.38	433.107	276.669
AGAP007145-RA	2.30757	1.19881	0.00254994	0.117644		139.803	154.427	59.3781	117.869	12.6594	19.4142	13.157	15.0769	197.571	96.9259	41.6223	112.04	134.64	155.019	88.5791	126.079	233.746	61	34.2366	317.571	237.055	200.553	109.661	251.726
AGAP007168-RA	2.51235	0.484266	0.00262503	0.421687		63.5466	81.456	51.9558	65.6528	7.59562	3.2357	20.9316	10.5876	14.5749	59.941	18.5814	31.0324	58.8344	81.7372	74.1172	71.5629	150.961	105	43.5739	203.357	105.828	109.827	99.845	139.671
AGAP007172-RA	2.28781	-0.112466	0.00357188	0.885239		222.902	303.763	224.523	250.396	21.5209	142.371	58.0105	73.9674	195.951	443.819	176.895	272.221	721.853	639.805	547.744	636.467	1757.97	610	333.029	735.427	859.323	903.684	900.331	832.812
AGAP007172-RB	2.283	-0.111029	0.00371292	0.887139		223.88	303.763	224.523	250.722	21.5209	142.371	58.0105	73.9674	195.951	447.645	176.895	273.497	722.984	639.805	542.321	635.037	1767.7	609	333.029	735.427	869.906	903.684	903.245	836.339
AGAP007204-RA	4.05487	-1.52274	0.0340809	0.111967		14.6646	32.243	47.6261	31.5113	3.79781	0	20.3336	8.04379	24.2915	181.098	49.7981	85.0627	476.332	372.045	361.547	403.308	1149.25	544	432.626	156	306.901	276.955	708.626	246.619
AGAP007209-RA	2.24186	-0.809597	0.0200536	0.0243109		940.49	585.465	666.148	730.701	107.605	97.0709	426.407	210.361	286.639	950.129	442.98	559.916	1289.83	1350.07	1464.27	1368.06	2824.43	3588	2474.37	1986.21	1562.02	1522.06	2962.27	1690.1
AGAP007209-RC	2.24048	-0.805857	0.0195724	0.0231917		931.691	585.465	664.911	727.356	107.605	97.0709	426.407	210.361	286.639	945.028	442.98	558.216	1284.17	1331.75	1472.7	1362.88	2829.3	3556	2468.15	1986.21	1542.97	1535.19	2951.15	1688.12
AGAP007209-RE	2.21595	-0.806112	0.0194656	0.0235715		928.758	585.465	663.673	725.966	107.605	103.542	425.809	212.319	286.639	939.926	442.237	556.267	1277.39	1317.66	1460.65	1351.9	2824.43	3533	2449.47	1986.21	1515.46	1535.19	2935.64	1678.95
AGAP007212-RA	2.4836	-0.250284	0.0138424	0.569283		24.441	50.91	56.904	44.085	15.1912	0	12.559	9.25007	55.0606	72.6944	43.852	57.2024	117.669	111.332	96.4126	108.471	258.095	158	146.284	222.857	126.994	122.958	187.459	157.603
AGAP007218-RA	1.34267	0.813408	0.00981318	0.0726143		432.117	750.074	317.92	500.037	132.923	148.842	144.727	142.164	403.238	563.701	547.036	504.658	724.116	560.886	547.142	610.715	1436.56	703	569.573	1649.14	1420.21	1691.57	903.046	1586.97
AGAP007241-RA	2.40016	0.888253	0.00357531	0.252671		24.441	52.607	41.4409	39.4963	0	16.1785	2.99023	6.38957	19.4332	38.2602	30.4734	29.3889	47.5201	47.9149	38.565	44.6667	58.4365	72	49.7987	105.857	48.6809	179.065	60.0784	111.201
AGAP007242-RA	2.75964	0.613368	5.93129e-05	0.171888		43.9938	110.305	77.9337	77.4108	10.1275	19.4142	7.17655	12.2394	29.1498	100.752	61.6901	63.8639	131.246	155.019	102.438	129.568	228.876	193	102.71	331.499	190.49	280.536	174.862	267.509
AGAP007242-RB	2.58631	0.521055	2.41813e-05	0.333127		32.2621	103.517	63.7077	66.4956	10.1275	16.1785	6.57851	10.9615	27.5303	95.6506	46.0818	56.4209	105.223	131.061	80.7456	105.677	141.222	159	84.0353	203.357	97.3618	250.692	128.086	183.803
AGAP007244-RA	1.03	1.23839	0.0389534	0.0716034		208.237	224.004	121.849	184.697	43.0419	64.714	83.1284	63.6281	116.599	104.578	150.137	123.771	199.132	170.521	117.503	162.385	336.01	152	115.16	651.856	372.515	398.719	201.057	474.363
AGAP007280-RA	1.79311	-1.00392	0.0125261	0.629611		124.16	86.547	14.8445	75.1839	59.499	29.1213	0.598046	29.7395	186.235	80.3465	12.6353	93.0721	190.08	140.926	52.4244	127.81	1090.82	40	12.4497	359.357	162.975	47.7508	381.088	190.028
AGAP007294-RA	3.23548	-1.35978	0.0147758	0.0286077	IAP1	161.311	257.944	165.145	194.8	12.6594	74.421	69.9714	52.3506	56.6801	506.31	126.353	229.781	1089.57	679.264	1017.76	928.863	1904.06	1676	1042.66	417.856	579.937	803.407	1540.91	600.4
AGAP007299-RA	3.6052	0.109061	0.000637399	0.894481		116.339	242.671	113.189	157.4	27.8506	16.1785	12.559	18.8627	95.5464	239.764	52.0278	129.113	457.098	390.366	263.327	370.264	788.893	259	90.2602	420.642	383.097	423.788	379.384	409.176
AGAP007300-RA	2.71611	1.63687	0.0226851	0.154015		146.646	621.102	251.738	339.829	24.0528	35.5927	10.7648	23.4701	299.595	173.446	89.9338	187.658	329.246	264.941	103.041	232.41	691.499	48	74.6981	1306.5	450.827	774.757	271.399	844.027
AGAP007302-RA	3.78289	-1.42884	0.019774	0.0325052		32.2621	10.182	37.1113	26.5185	1.26594	0	10.1668	3.81091	9.71658	21.6808	12.6353	14.6776	87.1202	50.7334	75.3224	71.0587	165.57	116	171.183	66.857	10.5828	90.7265	150.918	56.0555
AGAP007312-RA	3.27553	0.914942	0.00132863	0.140446		29.3292	30.546	24.7409	28.2054	0	3.2357	4.18632	2.47401	24.2915	8.92739	12.6353	15.2847	30.5486	32.413	32.5393	31.8336	73.0457	59	21.7869	91.9284	65.6134	132.508	51.2775	96.6834
AGAP007324-RA	1.65875	-0.00326296	0.038276	0.994095		46.9267	22.061	27.8335	32.2737	3.79781	3.2357	11.9609	6.33148	29.1498	21.6808	5.20278	18.6778	32.8115	31.0038	16.2696	26.695	43.8274	49	40.4615	64.0713	21.1656	47.7508	44.4296	44.3292
AGAP007325-RA	3.48213	-0.363845	0.000184205	0.580794		19.5528	61.092	17.9371	32.8606	0	3.2357	9.56874	4.26815	27.5303	80.3465	21.5544	43.1437	139.166	128.243	94.6049	120.671	394.447	169	140.059	242.357	177.791	126.54	234.502	182.229
AGAP007325-RB	3.42454	-0.332945	0.000365801	0.597115		19.5528	61.092	19.7927	33.4792	0	3.2357	10.1668	4.46749	27.5303	77.7958	20.8111	42.0458	135.772	119.787	92.7971	116.119	374.968	167	136.946	236.785	175.674	126.54	226.305	179.666
AGAP007336-RA	3.03464	0.329751	0.00463538	0.62713		45.9491	164.609	57.5225	89.3602	30.3825	9.70709	2.39218	14.1606	55.0606	72.6944	18.5814	48.7788	186.686	139.517	84.9636	137.056	253.225	126	43.5739	142.071	148.159	241.142	140.933	177.124
AGAP007361-RA	2.21154	-0.449352	0.0238479	0.345349		139.803	169.7	286.375	198.626	44.3078	42.0641	84.3245	56.8988	236.437	441.268	217.03	298.245	638.127	684.901	517.013	613.347	1300.21	723	622.484	559.928	605.336	772.369	881.899	645.878
AGAP007365-RA	1.84135	0.608361	0.00671217	0.534778		1778.33	4719.36	1942.78	2813.49	989.963	996.595	368.995	785.184	3795.95	5380.66	1767.46	3648.02	6934.54	7183.01	2737.52	5618.36	15261.7	1854	1045.77	7669.06	10413.5	9605.07	6053.81	9229.2
AGAP007381-RA	2.75921	-0.670922	0.00905989	0.00267222		34.2174	50.91	55.0484	46.7253	2.53187	0	31.0984	11.2101	38.8663	116.056	83.9878	79.6367	213.84	215.617	162.094	197.184	321.401	318	333.029	169.928	211.656	229.204	324.143	203.596
AGAP007384-RA	2.02303	-0.221087	0.027234	0.590074		37.1503	110.305	97.7264	81.7272	8.86156	3.2357	23.3238	11.807	63.1578	53.5643	43.852	53.5247	87.1202	69.0539	57.245	71.1397	121.743	129	68.4732	80.7856	67.7299	125.346	106.405	91.2871
AGAP007388-RA	4.643	1.10485	0.00116531	0.224529		171.087	361.461	205.968	246.172	6.32969	16.1785	18.5394	13.6825	30.7692	279.3	75.0687	128.379	601.921	529.883	386.253	506.019	1051.86	219	74.6981	582.213	1151.41	1160.34	448.518	964.655
AGAP007391-RA	1.82776	-1.39034	0.00884684	0.0131236		21.5081	40.728	27.2149	29.817	7.59562	9.70709	13.7551	10.3526	25.9109	112.23	39.3925	59.1778	63.3601	90.1928	107.259	86.9373	165.57	233	261.443	55.7142	91.0121	105.052	220.004	83.926
AGAP007393-RA	1.36978	-0.445046	0.0230204	0.538542		847.614	583.768	593.162	674.848	370.92	459.469	300.817	377.069	819.432	1520.21	877.784	1072.47	2445.02	2233.68	1605.27	2094.66	5868	2070	1914.14	2576.78	2463.68	2196.54	3284.05	2412.33
AGAP007393-RB	1.37431	-0.452161	0.0234782	0.530259		847.614	585.465	592.543	675.208	370.92	462.705	300.817	378.147	819.432	1535.51	879.27	1078.07	2464.26	2252	1619.73	2112	5872.87	2089	1932.81	2576.78	2461.56	2194.15	3298.23	2410.83
AGAP007393-RC	1.36668	-0.440766	0.0228403	0.543963		847.614	583.768	592.543	674.642	370.92	459.469	300.219	376.869	819.432	1513.83	877.784	1070.35	2442.76	2223.82	1596.23	2087.6	5858.26	2061	1892.35	2576.78	2463.68	2188.18	3270.54	2409.55
AGAP007394-RA	1.73972	0.922035	0.0234538	0.1156		27.3739	59.395	58.7595	48.5095	13.9253	6.4714	20.9316	13.7761	30.7692	76.5205	21.5544	42.948	69.0173	87.3743	61.463	72.6182	141.222	76	31.1242	186.643	122.76	161.159	82.7819	156.854
AGAP007402-RA	1.58055	0.031492	0.018029	0.979619		32.2621	66.183	27.2149	41.8867	49.3716	3.2357	4.78437	19.1305	19.4332	45.9123	25.2707	30.2054	81.463	46.5057	30.1289	52.6992	228.876	25	18.6745	136.5	46.5643	95.5016	90.8503	92.8552
AGAP007405-RA	2.25754	0.279868	2.23268e-05	0.803567		24.441	66.183	19.1742	36.5994	6.32969	3.2357	4.18632	4.5839	19.4332	43.3616	12.6353	25.1434	44.1258	29.5945	24.7057	32.8087	136.352	16	18.6745	111.428	31.7484	64.4636	57.0088	69.2135
AGAP007417-RA	3.42012	0.338783	0.000225216	0.734131		13.687	35.637	19.7927	23.0389	6.32969	0	3.58828	3.30599	9.71658	29.3328	10.4056	16.485	84.8573	62.0075	33.1418	60.0022	160.7	28	15.5621	119.786	74.0796	64.4636	68.0875	86.1096
AGAP007423-RA	3.63617	-0.273585	0.0105064	0.821194		39.1056	40.728	34.6372	38.1569	0	6.4714	4.18632	3.55257	35.6275	58.6657	8.91906	34.4041	98.4345	93.0113	52.4244	81.2901	331.14	57	28.0118	158.785	80.4293	105.052	138.717	114.756
AGAP007452-RA	3.75825	-0.904502	0.0061132	0.0816744		123.183	261.338	217.101	200.541	7.59562	16.1785	50.8339	24.8693	100.405	429.79	94.3934	208.196	712.802	613.029	554.975	626.935	1324.56	1219	638.046	573.856	558.772	567.041	1060.54	566.556
AGAP007452-RB	3.18777	-0.274203	0.00108312	0.553946		123.183	254.55	215.245	197.659	7.59562	12.9428	49.6378	23.3921	102.024	187.475	85.4743	124.991	400.527	308.628	297.674	335.61	788.893	627	311.242	568.285	351.349	508.546	575.712	476.06
AGAP007458-RA	7.01456	0.922613	0.0354031	0.310042		15.6422	6.788	11.1334	11.1879	0	0	0.598046	0.199349	8.09715	30.6082	5.94604	14.8838	93.9088	77.5094	51.2192	74.2125	136.352	31	34.2366	72.4285	107.945	201.747	67.1962	127.373
AGAP007473-RA	2.25758	1.72055	0.000435176	0.154902		1134.06	1013.11	661.199	936.124	146.849	161.785	110.639	139.757	1047.77	519.064	382.033	649.623	1267.2	1034.4	677.299	992.967	2259.55	284	255.218	5036.56	1562.02	2625.1	932.921	3074.56
AGAP007475-RA	1.08025	0.404212	0.0396935	0.664472		115.362	81.456	84.1189	93.6455	40.51	6.4714	52.03	33.0038	84.2104	77.7958	99.5961	87.2008	84.8573	77.5094	104.849	89.0718	97.3942	155	208.532	403.928	78.3127	127.733	153.642	203.325
AGAP007491-RA	1.07276	-0.407541	0.00724387	0.145817		501.53	417.462	445.335	454.776	136.721	297.684	297.827	244.077	448.582	468.05	413.25	443.294	830.47	727.179	729.723	762.458	1660.57	1336	1422.38	1117.07	802.176	1412.23	1472.98	1110.49
AGAP007502-RA	4.23251	-0.168104	0.02608	0.900909		19.5528	30.546	16.0816	22.0601	0	3.2357	4.78437	2.67336	6.47772	80.3465	4.45953	30.4279	155.006	143.745	59.6553	119.469	360.359	29	21.7869	91.9284	162.975	111.021	137.048	121.975
AGAP007509-RA	1.64529	0.121353	0.0386707	0.864591		46.9267	91.638	25.3594	54.6414	0	22.6499	22.7258	15.1252	27.5303	59.941	43.852	43.7745	98.4345	66.2353	65.6811	76.7836	194.788	106	56.0236	161.571	48.6809	177.872	118.937	129.375
AGAP007511-RA	2.90327	0.89213	0.00414973	0.349972		69.4125	156.124	76.6967	100.744	7.59562	12.9428	14.3531	11.6305	103.644	81.6218	48.3116	77.859	185.555	171.93	111.477	156.321	233.746	105	80.9229	437.356	260.337	81.1764	139.89	259.623
AGAP007520-RA	2.18597	0.0807421	0.00882438	0.79109		31.2845	72.971	70.5114	58.2556	0	12.9428	19.7355	10.8928	29.1498	93.0999	41.6223	54.624	53.1773	97.2391	65.6811	72.0325	165.57	127	112.047	178.285	101.595	148.027	134.872	142.636
AGAP007523-RA	3.70718	-1.33121	0.0437241	0.0981669		84.0771	168.003	157.104	136.395	22.7869	67.9497	47.8437	46.1934	63.1578	882.536	115.204	353.633	1544.4	1327.53	1248.54	1373.49	2834.17	2317	1073.78	412.285	1295.33	766.4	2074.99	824.673
AGAP007523-RB	3.63446	-1.33187	0.0438143	0.098949		84.0771	168.003	158.341	136.807	22.7869	71.1854	51.432	48.4681	66.3967	883.811	115.948	355.385	1559.11	1335.98	1255.77	1383.62	2873.13	2336	1073.78	431.785	1295.33	768.788	2094.3	831.969
AGAP007534-RD	-1.12704	1.48329	0.0283023	0.028412		87.01	125.578	103.912	105.5	164.572	161.785	192.571	172.976	591.092	153.041	315.14	353.091	106.355	128.243	107.862	114.153	170.44	158	164.958	456.856	309.018	613.598	164.466	459.824
AGAP007538-RA	1.57887	-1.04116	0.0333033	0.035424		300.136	252.853	606.151	386.38	136.721	71.1854	216.493	141.466	179.757	419.587	170.949	256.764	599.658	441.099	580.283	540.347	1446.3	1744	974.187	640.713	620.152	762.819	1388.16	674.561
AGAP007541-RA	3.68661	-0.0419666	0.027744	0.967952		57.6808	66.183	77.9337	67.2658	21.5209	6.4714	10.1668	12.7197	79.3521	163.244	28.9869	90.5276	445.784	326.949	209.697	327.477	633.062	135	99.5974	217.285	457.177	168.322	289.22	280.928
AGAP007552-RA	1.4598	1.05135	0.0262868	0.144759		319.688	201.943	377.917	299.849	64.5628	119.721	146.521	110.268	387.044	519.064	381.29	429.132	667.544	714.496	533.282	638.441	1402.48	374	554.011	1236.86	1316.5	2276.52	776.829	1609.96
AGAP007553-RA	1.90943	0.613375	0.0249662	0.427092		34.2174	69.577	95.2523	66.3489	30.3825	0	27.5101	19.2975	55.0606	128.809	71.3525	85.0742	121.063	139.517	159.683	140.088	238.616	228	180.52	192.214	211.656	586.141	215.712	330.004
AGAP007562-RA	3.8397	-1.62475	0.00583047	0.0185808		25.4186	71.274	117.519	71.4039	0	12.9428	8.97069	7.30449	8.09715	82.8972	20.8111	37.2685	267.018	135.289	147.632	183.313	370.098	295	227.207	50.1428	80.4293	158.771	297.435	96.4478
AGAP007565-RA	2.03022	-0.535832	0.0308832	0.245336		27.3739	47.516	58.141	44.3436	32.9144	0	20.9316	17.9487	43.7246	137.737	54.2576	78.573	177.635	150.791	143.414	157.28	389.577	257	189.858	164.357	171.441	241.142	278.811	192.313
AGAP007568-RA	2.99522	0.127981	0.0186952	0.898729		40.0833	37.334	34.6372	37.3515	0	6.4714	16.7453	7.7389	17.8137	67.5931	9.66231	31.6897	208.183	109.922	79.5404	132.549	243.486	63	52.9111	52.9285	105.828	233.979	119.799	130.912
AGAP007578-RA	4.12018	-1.04391	0.0449264	0.239824		18.5752	10.182	26.5964	18.4512	0	3.2357	3.58828	2.27466	16.1943	65.0424	34.933	38.7232	211.578	107.104	101.836	140.172	355.489	157	108.935	133.714	88.8955	78.7888	207.141	100.466
AGAP007586-RA	1.78776	-0.782782	0.0327088	0.119172		35.1951	27.152	29.0705	30.4725	16.4572	3.2357	17.9414	12.5448	8.09715	38.2602	24.5274	23.6283	50.9144	53.552	66.8863	57.1175	165.57	139	77.8105	64.0713	69.8465	88.339	127.46	74.0856
AGAP007587-RA	4.09095	-1.8047	0.0144853	0.0822079		12.7093	71.274	25.3594	36.4476	0	12.9428	8.37265	7.10515	14.5749	135.186	8.91906	52.8934	401.658	231.119	212.108	281.628	525.929	299	192.97	41.7856	167.208	82.3701	339.3	97.1213
AGAP007587-RB	3.979	-1.76268	0.00951491	0.0808973		12.7093	71.274	23.5038	35.829	0	12.9428	7.7746	6.9058	14.5749	116.056	8.91906	46.5167	356.401	205.752	184.389	248.847	462.622	261	177.408	41.7856	154.509	69.2387	300.343	88.5111
AGAP007598-RA	3.83877	-0.470913	0.00725681	0.714897		19.5528	32.243	47.0076	32.9345	5.06375	9.70709	0.598046	5.12296	8.09715	38.2602	5.94604	17.4345	99.5659	112.741	37.3599	83.2223	189.919	15	31.1242	61.2856	52.914	56.1072	78.681	56.7689
AGAP007609-RA	2.36835	0.618085	0.0198457	0.594171		37.1503	67.88	14.8445	39.9583	0	3.2357	23.3238	8.85317	17.8137	76.5205	17.0949	37.143	93.9088	128.243	57.8476	93.3331	180.179	60	34.2366	55.7142	82.5458	282.923	91.472	140.395
AGAP007612-RA	1.42662	-0.00958036	0.00884315	0.987906		1919.11	945.229	1532.7	1465.68	158.242	323.57	663.233	381.682	798.379	636.395	518.049	650.941	1286.44	849.785	1092.48	1076.23	2761.13	3618	3068.85	5638.28	1557.79	2189.37	3149.32	3128.48
AGAP007629-RA	1.77621	-0.978027	0.0298913	0.076261		73.323	144.245	235.038	150.869	18.9891	142.371	117.217	92.8589	66.3967	348.168	182.841	199.135	574.767	597.527	539.308	570.534	1066.47	753	547.786	275.785	478.343	447.664	789.084	400.597
AGAP007629-RB	1.77132	-0.965416	0.0319804	0.0756102		76.2559	140.851	233.183	150.097	18.9891	142.371	117.217	92.8589	66.3967	348.168	183.584	199.383	575.898	597.527	532.077	568.501	1056.73	738	550.898	278.571	476.226	446.47	781.875	400.422
AGAP007636-RA	1.82044	0.319465	0.00194682	0.53774		131.981	485.342	177.516	264.946	46.8397	87.3638	43.6574	59.287	85.8298	161.968	48.3116	98.7032	332.641	226.891	169.325	242.952	482.101	283	149.396	373.285	482.576	285.311	304.832	380.391
AGAP007641-RA	3.37669	1.53605	0.0144547	0.0375345		18.5752	76.365	47.6261	47.5221	10.1275	0	0.598046	3.57518	40.4858	39.5356	30.4734	36.8316	65.623	52.1427	31.3341	49.6999	73.0457	11	24.8994	83.5713	105.828	126.54	36.315	105.313
AGAP007644-RA	1.9888	0.569721	0.000140951	0.548308		84.0771	169.7	42.678	98.8183	15.1912	35.5927	16.1472	22.3104	38.8663	91.8246	17.0949	49.2619	106.355	119.787	83.7585	103.3	243.486	55	31.1242	250.714	141.81	96.6954	109.87	163.073
AGAP007647-RA	2.11679	1.21318	0.00840523	0.227539		313.823	1033.47	516.465	621.254	86.0837	207.085	111.835	135.001	484.21	652.975	259.396	465.527	1166.51	1083.72	603.784	951.337	2123.19	269	155.621	1601.78	1422.33	2882.95	849.272	1969.02
AGAP007653-RA	1.25672	-0.236899	0.0442049	0.599837		103.63	149.336	396.472	216.479	64.5628	67.9497	191.375	107.962	127.935	294.604	245.274	222.604	337.166	418.551	477.242	410.987	691.499	741	473.088	275.785	554.539	786.694	635.196	539.006
AGAP007661-RA	2.66139	0.259148	0.0381967	0.735141		16.6199	88.244	26.5964	43.8201	24.0528	0	1.19609	8.4163	35.6275	21.6808	10.4056	22.5713	70.1487	33.8223	32.5393	45.5034	87.6548	45	31.1242	91.9284	16.9325	87.1452	54.593	65.3354
AGAP007667-RA	2.31148	0.0623062	0.0148606	0.93592		115.362	230.792	256.686	200.947	39.2441	25.8856	65.187	43.4389	119.838	283.126	75.812	159.592	493.304	369.227	251.878	371.47	988.551	338	283.23	317.571	503.741	859.514	536.594	560.276
AGAP007668-RA	1.1644	0.80489	0.0060264	0.351801		1013.81	733.104	512.136	753.018	151.912	126.192	261.944	180.016	527.934	351.994	261.626	380.518	523.853	421.369	340.457	428.56	988.551	684	466.863	2209.07	704.814	823.701	713.138	1245.86
AGAP007670-RA	1.90252	0.515733	0.0114784	0.195962		62.569	57.698	21.0297	47.0989	7.59562	16.1785	10.7648	11.513	12.9554	34.4342	23.0409	23.4769	62.2287	62.0075	42.7831	55.6731	121.743	70	62.2484	147.643	116.411	99.0829	84.6637	121.045
AGAP007670-RB	2.04763	0.357292	0.0479573	0.38873		41.0609	27.152	9.27782	25.8302	2.53187	9.70709	8.97069	7.06989	9.71658	34.4342	16.3516	20.1675	56.5716	50.7334	39.1676	48.8242	116.873	66	62.2484	136.5	86.779	90.7265	81.7071	104.668
AGAP007683-RA	2.29206	-0.359715	0.00982923	0.480238		100.697	115.396	111.952	109.348	16.4572	3.2357	59.2066	26.2998	76.1132	154.316	67.6362	99.3552	245.521	202.934	175.35	207.935	355.489	372	208.532	128.143	226.472	374.844	312.007	243.153
AGAP007698-RA	4.04985	-0.732321	0.00494097	0.305185		37.1503	113.699	37.7298	62.8597	1.26594	9.70709	7.7746	6.24921	8.09715	131.36	25.2707	54.9093	127.852	164.884	153.055	148.597	340.88	317	161.846	44.5714	298.435	150.415	273.242	164.474
AGAP007700-RA	1.10031	0.596919	0.00280103	0.226572		118.294	296.975	48.8632	154.711	46.8397	29.1213	19.7355	31.8988	51.8218	103.303	31.96	62.3615	72.4116	71.8724	53.0269	65.7703	160.7	113	68.4732	189.428	215.889	112.214	114.058	172.511
AGAP007705-RA	2.6032	0.194194	0.0020722	0.675169		19.5528	37.334	34.6372	30.508	10.1275	3.2357	4.78437	6.04919	32.3886	29.3328	36.4195	32.7136	95.0402	67.6446	47.0012	69.8953	121.743	44	62.2484	97.4998	76.1962	87.1452	75.9971	86.9471
AGAP007714-RA	4.65868	-1.19723	0.0456044	0.0043784		22.4857	40.728	21.0297	28.0812	0	6.4714	1.79414	2.75518	0	80.3465	23.0409	34.4625	74.6744	112.741	100.631	96.0154	204.528	156	158.733	66.857	86.779	72.82	173.087	75.4853
AGAP007722-RA	1.51938	0.37981	0.0346673	0.276149		94.8311	293.581	212.771	200.394	68.3606	32.357	99.2757	66.6644	202.429	321.386	127.84	217.218	354.138	315.675	312.738	327.517	613.583	311	392.165	476.356	660.367	576.591	438.916	571.105
AGAP007725-RA	2.14272	-0.542459	0.00585439	0.347202		35.1951	130.669	51.3373	72.4004	0	55.0069	19.7355	24.9141	71.255	251.242	74.3255	132.274	229.681	290.308	210.903	243.63	477.232	296	192.97	130.928	279.386	253.079	322.067	221.131
AGAP007742-RA	1.68736	-0.312995	0.00740132	0.532805		111.451	115.396	74.2226	100.357	35.4462	6.4714	70.5695	37.4957	106.882	109.679	83.2445	99.9354	166.32	214.208	201.864	194.131	516.189	317	211.645	364.928	215.889	260.242	348.278	280.353
AGAP007751-RA	1.62058	-0.237256	0.0218947	0.559264		101.675	320.733	366.783	263.064	49.3716	93.8352	183.002	108.736	262.348	575.179	350.073	395.867	489.91	666.581	970.152	708.881	1003.16	1428	827.904	545.999	1121.78	1097.07	1086.35	921.617
AGAP007773-RA	1.51211	1.85962	0.0177193	0.00385122		28.3516	95.032	50.7188	58.0341	6.32969	6.4714	17.3433	10.0481	24.2915	36.9849	14.1218	25.1327	35.0744	36.6408	24.7057	32.1403	34.088	44	40.4615	142.071	173.558	114.602	39.5165	143.41
AGAP007775-RA	4.06995	0.43199	0.0444122	0.61798		9.7764	32.243	24.7409	22.2534	3.79781	3.2357	0.598046	2.54385	40.4858	98.2013	21.5544	53.4138	125.589	181.795	52.4244	119.936	160.7	40	12.4497	83.5713	103.711	100.277	71.05	95.8531
AGAP007786-RA	1.63037	-0.0100975	0.0461935	0.973668		168.154	122.184	170.093	153.477	67.0947	74.421	76.5499	72.6885	68.0161	283.126	176.895	176.012	373.372	346.679	412.164	377.405	550.277	605	504.212	387.214	512.208	748.494	553.163	549.305
AGAP007810-RA	4.73875	-1.43034	0.0318397	0.128025		22.4857	149.336	53.1928	75.0049	12.6594	12.9428	16.7453	14.1158	3.23886	357.096	47.5683	135.968	854.23	658.125	547.744	686.7	1568.05	821	557.123	150.428	524.907	417.82	982.057	364.385
AGAP007817-RA	2.34421	0.665356	0.0142699	0.518262		18.5752	105.214	27.2149	50.3347	1.26594	9.70709	4.18632	5.05312	22.672	31.8835	5.20278	19.9194	45.2572	53.552	14.4619	37.757	121.743	11	15.5621	94.7141	40.2146	100.277	49.4349	78.4018
AGAP007825-RA	3.82039	-1.36968	0.0318269	0.0731783		26.3963	10.182	20.4112	18.9965	0	0	7.7746	2.59153	3.23886	24.2315	8.1758	11.882	59.9658	54.9612	50.014	54.9804	155.831	87	87.1478	50.1428	65.6134	11.9377	109.993	42.5646
AGAP007826-RA	3.18298	0.130687	0.000635927	0.885083		35.1951	76.365	29.689	47.083	6.32969	3.2357	5.98046	5.18195	35.6275	90.5492	20.0679	48.7482	128.983	139.517	53.0269	107.176	238.616	73	43.5739	172.714	167.208	48.9446	118.397	129.622
AGAP007835-RA	1.69237	1.49761	0.0181788	0.138609		37.1503	105.214	63.0892	68.4845	3.79781	42.0641	8.37265	18.0782	21.0526	22.9561	22.2976	22.1021	57.703	49.3242	44.5908	50.5393	102.264	40	40.4615	128.143	103.711	284.117	60.9085	171.99
AGAP007843-RA	1.88641	0.0165155	0.0470511	0.942009		238.544	88.244	217.101	181.296	74.6903	29.1213	72.9616	58.9244	123.077	262.72	156.827	180.875	407.315	331.177	362.15	366.881	701.238	651	535.336	501.428	630.735	777.144	629.191	636.436
AGAP007853-RA	1.7111	1.41488	0.0336308	0.0111984		66.4795	67.88	47.6261	60.6619	13.9253	0	21.5297	11.8183	116.599	40.8109	35.6762	64.3621	52.0458	59.189	59.6553	56.9634	92.5245	77	84.0353	189.428	198.957	287.699	84.5199	225.361
AGAP007867-RA	2.40032	0.216858	0.0039865	0.760382		617.869	1649.48	1043.45	1103.6	132.923	304.156	227.856	221.645	855.059	1804.61	591.631	1083.77	2571.74	2184.36	1679.99	2145.36	6408.54	2095	1291.65	3490.49	3447.88	4445.6	3265.06	3794.66
AGAP007870-RA	2.54749	0.122792	0.0186898	0.862185		64.5243	110.305	127.415	100.748	26.5847	22.6499	28.7062	25.9803	111.741	159.418	54.2576	108.472	402.789	283.262	217.531	301.194	710.978	287	127.609	440.142	317.484	467.958	375.196	408.528
AGAP007872-RA	4.30188	-0.310684	0.00698668	0.63601		23.4634	10.182	21.0297	18.225	0	0	2.99023	0.996744	17.8137	24.2315	23.0409	21.6954	27.1543	43.6871	40.9754	37.2723	107.134	44	37.349	36.2142	65.6134	50.1383	62.8276	50.6553
AGAP007874-RA	2.55277	0.346983	0.0117714	0.297588		58.6584	44.122	26.5964	43.1256	0	0	32.8925	10.9642	40.4858	48.463	15.6083	34.8524	106.355	105.695	80.7456	97.5983	150.961	115	71.5857	136.5	165.092	127.733	112.516	143.108
AGAP007891-RA	3.2259	0.45111	0.0327104	0.160559		111.451	44.122	70.5114	75.3615	13.9253	6.4714	23.3238	14.5735	55.0606	136.462	28.2437	73.2553	257.966	248.03	216.326	240.774	297.052	290	248.994	426.214	266.687	450.051	278.682	380.984
AGAP007911-RA	1.91596	0.501462	0.00448202	0.494308		49.8597	113.699	87.2115	83.5901	21.5209	6.4714	27.5101	18.5008	35.6275	49.7383	24.5274	36.6311	92.7773	94.4206	66.2837	84.4939	112.003	117	102.71	278.571	93.1286	97.8891	110.571	156.53
AGAP007912-RA	1.22893	1.0425	0.021398	0.183902		72.3454	37.334	66.8003	58.8266	20.255	9.70709	25.1179	18.36	77.7327	54.8397	55.7441	62.7721	96.1716	76.1002	52.4244	74.8987	141.222	59	68.4732	242.357	78.3127	232.785	89.5649	184.485
AGAP007921-RA	1.99251	-0.0990318	0.0300962	0.871049		933.647	280.005	1023.65	745.768	103.807	74.421	429.397	202.542	657.489	663.177	715.011	678.559	1574.95	920.248	1410.64	1301.95	2512.77	2306	3305.39	4432.06	1087.91	2065.22	2708.05	2528.4
AGAP007925-RA	3.01168	-0.399445	0.00992712	0.496213		20.5304	40.728	64.3262	41.8616	8.86156	3.2357	18.5394	10.2122	17.8137	71.4191	27.5004	38.9111	142.56	139.517	139.798	140.625	194.788	236	164.958	86.357	93.1286	272.18	198.582	150.555
AGAP007938-RA	2.22938	0.0412638	0.0414247	0.953139	CACT	21.5081	152.73	82.8819	85.7067	39.2441	19.4142	27.5101	28.7228	71.255	230.837	54.2576	118.783	317.932	355.134	243.442	305.503	691.499	311	127.609	278.571	440.244	444.082	376.703	387.633
AGAP007958-RA	1.79599	-0.549485	0.0321072	0.195511		91.8982	66.183	119.993	92.6914	34.1803	19.4142	53.2261	35.6069	74.4938	136.462	48.3116	86.4223	199.132	180.386	194.633	191.383	311.661	437	320.579	122.571	304.785	303.218	356.414	243.524
AGAP007959-RA	2.02056	0.858853	0.0213032	0.42196		83.0994	327.521	136.693	182.438	41.7759	74.421	25.716	47.3043	242.915	286.952	165.003	231.623	561.19	476.331	227.775	421.765	881.418	116	65.3608	526.499	395.797	1005.15	354.259	642.483
AGAP007967-RA	1.96652	-0.115594	0.0444446	0.847755		68.4348	66.183	55.6669	63.4283	5.06375	29.1213	27.5101	20.5651	189.473	108.404	38.6492	112.176	231.943	228.3	124.131	194.792	413.925	196	124.497	222.857	175.674	279.342	244.807	225.958
AGAP007968-RA	1.13582	0.156591	0.0293324	0.663286		131.981	139.154	97.7264	122.954	81.02	25.8856	38.873	48.5929	76.1132	87.9985	140.475	101.529	143.692	121.197	139.798	134.896	292.183	168	205.42	323.142	188.374	230.398	221.867	247.305
AGAP007978-RA	1.86038	0.0180832	0.00463289	0.978983		43.9938	100.123	59.3781	67.8316	21.5209	19.4142	13.157	18.0307	77.7327	84.1725	49.7981	70.5678	157.269	112.741	86.7714	118.927	248.355	99	52.9111	133.714	116.411	155.19	133.422	135.105
AGAP007984-RA	3.00666	0.19494	0.0180094	0.712456		30.3069	57.698	34.0187	40.6745	1.26594	0	14.9512	5.4057	56.6801	42.0863	13.3786	37.3816	92.7773	74.6909	63.2708	76.913	136.352	79	43.5739	130.928	78.3127	87.1452	86.3086	98.7954
AGAP007997-RA	1.78683	0.721391	0.0437733	0.326381		31.2845	132.366	45.1521	69.6009	3.79781	3.2357	21.5297	9.52106	59.9189	75.2451	36.4195	57.1945	48.6515	66.2353	44.5908	53.1592	165.57	78	24.8994	142.071	95.2452	205.328	89.4898	147.548
AGAP008000-RA	1.30116	0.690787	0.000653129	0.39744		104.608	151.033	157.104	137.582	87.3497	32.357	29.9023	49.8697	71.255	76.5205	93.6501	80.4752	188.949	128.243	90.9894	136.06	374.968	123	93.3726	465.214	150.276	339.031	197.113	318.173
AGAP008015-RA	1.6317	1.03152	0.0213525	0.330494		132.959	251.156	100.819	161.645	39.2441	174.728	21.5297	78.5005	176.518	146.664	46.825	123.336	470.675	356.543	115.695	314.305	847.33	63	71.5857	994.498	444.478	568.235	327.305	669.07
AGAP008034-RA	2.99912	-0.121193	0.0395199	0.835592		30.3069	39.031	82.2633	50.5337	8.86156	9.70709	13.7551	10.7746	43.7246	136.462	44.5953	74.9271	222.892	221.254	158.478	200.875	457.753	215	189.858	384.428	192.607	216.072	287.537	264.369
AGAP008040-RA	2.81089	1.04209	0.01647	0.419176		40.0833	50.91	14.226	35.0731	6.32969	0	2.39218	2.90729	17.8137	22.9561	27.5004	22.7568	52.0458	42.2779	15.0645	36.4627	126.612	14	9.33726	192.214	59.2637	57.301	49.9832	102.926
AGAP008041-RA	1.18787	0.240903	0.0188853	0.210157		65.5019	130.669	43.2965	79.8225	53.1694	19.4142	11.9609	28.1815	51.8218	94.3752	34.1897	60.1289	79.2002	66.2353	90.3868	78.6074	170.44	125	143.171	195	169.325	153.996	146.204	172.774
AGAP008044-RA	1.91911	0.444943	0.0111512	0.643199		116.339	45.819	32.1631	64.7738	7.59562	25.8856	20.3336	17.9383	53.4412	61.2164	33.4465	49.368	124.457	119.787	87.3739	110.54	326.271	70	56.0236	331.499	120.644	163.546	150.765	205.23
AGAP008047-RA	2.47615	0.154999	0.00138738	0.859528		91.8982	117.093	55.0484	88.0132	22.7869	25.8856	11.3629	20.0118	27.5303	86.7232	39.3925	51.2153	213.84	140.926	108.464	154.41	326.271	158	161.846	473.571	131.227	114.602	215.372	239.8
AGAP008049-RA	2.19192	0.232508	0.00870003	0.711006		78.2112	71.274	23.5038	57.663	8.86156	3.2357	16.1472	9.41484	29.1498	44.6369	27.5004	33.7624	75.8059	70.4631	49.4115	65.2268	165.57	115	121.384	270.214	91.0121	111.021	133.985	157.416
AGAP008053-RA	1.92678	-0.876019	0.0193979	0.160544		31.2845	39.031	39.5854	36.6336	8.86156	0	28.7062	12.5226	14.5749	43.3616	28.9869	28.9745	59.9658	67.6446	59.0527	62.2211	233.746	121	108.935	89.1427	65.6134	97.8891	154.56	84.2151
AGAP008086-RA	1.23506	-0.0536532	0.0229882	0.869886		172.065	293.581	163.908	209.851	26.5847	67.9497	115.423	69.9858	145.749	156.867	112.231	138.282	242.126	204.343	165.709	204.059	555.147	375	339.254	518.142	321.717	383.2	423.134	407.686
AGAP008087-RA	5.74932	0.335374	0.0346282	0.72598	DROSHA	19.5528	27.152	30.3075	25.6708	0	0	1.19609	0.398697	27.5303	54.8397	4.45953	28.9432	117.669	84.5557	38.565	80.2632	150.961	43	12.4497	50.1428	129.11	81.1764	68.8036	86.8098
AGAP008090-RA	4.13076	-0.289394	0.0299379	0.795723		59.6361	56.001	94.6338	70.0903	8.86156	9.70709	9.56874	9.37913	25.9109	182.374	38.6492	82.3113	381.292	357.953	204.877	314.707	706.108	128	93.3726	181.071	325.95	251.885	309.16	252.969
AGAP008096-RA	2.40595	1.05469	0.00158493	0.265913		23.4634	54.304	40.8224	39.5299	10.1275	12.9428	5.38242	9.48423	32.3886	56.115	26.7572	38.4203	106.355	112.741	50.6166	89.904	170.44	32	21.7869	186.643	76.1962	202.941	74.7423	155.26
AGAP008107-RA	5.88634	-1.29536	0.0147107	0.00497687		24.441	32.243	19.7927	25.4922	0	0	2.99023	0.996744	0	47.1876	5.94604	17.7112	84.8573	62.0075	78.3353	75.0667	146.091	111	124.497	41.7856	44.4478	69.2387	127.196	51.824
AGAP008113-RA	2.74052	-1.66319	1.09273e-05	0.0261193		17.5975	514.191	29.0705	186.953	18.9891	12.9428	8.97069	13.6342	3.23886	99.4766	6.68929	36.4683	93.9088	94.4206	97.0152	95.1148	136.352	258	208.532	64.0713	95.2452	31.038	200.961	63.4515
AGAP008118-RA	4.67284	-0.233273	0.0393713	0.825047		39.1056	44.122	100.819	61.3489	1.26594	6.4714	10.1668	5.96804	30.7692	158.142	26.7572	71.8896	416.367	391.775	230.788	346.31	706.108	139	93.3726	242.357	253.987	302.024	312.827	266.123
AGAP008122-RA	2.56015	0.711251	0.0176456	0.328385		66.4795	154.427	18.5556	79.8207	13.9253	0	2.99023	5.63851	53.4412	73.9698	34.933	54.1147	56.5716	69.0539	39.7702	55.1319	102.264	71	21.7869	164.357	76.1962	78.7888	65.017	106.447
AGAP008131-RA	2.91003	0.311082	0.0148265	0.760773		34.2174	18.667	40.8224	31.2356	6.32969	0	5.38242	3.90403	25.9109	43.3616	24.5274	31.2666	56.5716	53.552	49.4115	53.1783	141.222	46	12.4497	100.286	23.2822	124.152	66.5571	82.5733
AGAP008136-RA	2.50183	0.183745	0.013278	0.855464		15.6422	30.546	34.6372	26.9418	1.26594	12.9428	7.7746	7.32778	12.9554	40.8109	9.66231	21.1429	104.092	81.7372	40.3728	75.4006	170.44	70	59.136	66.857	232.822	40.5882	99.8586	113.422
AGAP008151-RA	1.52404	-0.365543	0.00411387	0.718289		38.128	62.789	29.0705	43.3292	22.7869	9.70709	14.9512	15.815	59.9189	63.7671	26.0139	49.9	104.092	83.1465	57.245	81.4944	258.095	80	59.136	181.071	31.7484	95.5016	132.41	102.774
AGAP008156-RA	1.40319	0.211307	0.017981	0.668472		151.534	52.607	64.3262	89.4892	30.3825	32.357	22.7258	28.4884	76.1132	62.4917	95.1366	77.9139	126.72	114.15	116.9	119.257	287.313	185	180.52	234	148.159	373.65	217.611	251.936
AGAP008159-RA	2.13867	0.0982529	0.028827	0.889228		54.7479	61.092	42.0595	52.6331	1.26594	6.4714	30.5004	12.7459	72.8744	63.7671	16.3516	50.9977	107.486	104.285	70.5017	94.091	175.31	81	49.7987	169.928	82.5458	75.2075	102.036	109.227
AGAP008194-RA	6.81797	0.25923	0.00527355	0.720032		17.5975	28.849	15.463	20.6365	0	0	0.598046	0.199349	3.23886	34.4342	10.4056	16.0262	64.4916	38.0501	34.9496	45.8304	102.264	26	24.8994	66.857	50.7974	65.6573	51.0544	61.1039
AGAP008249-RA	3.41678	-0.458033	0.0478326	0.508999		200.416	79.759	213.39	164.522	46.8397	29.1213	41.2652	39.0754	212.145	386.428	117.434	238.669	1287.57	937.159	686.94	970.556	1816.4	801	628.709	1119.86	592.637	650.605	1082.04	787.699
AGAP008265-RA	1.69983	0.926929	0.0184738	0.028941		257.119	174.791	119.993	183.968	29.1166	61.4783	54.4222	48.339	163.562	174.722	231.895	190.06	367.715	249.439	254.891	290.682	579.495	307	277.005	818.999	709.048	684.03	387.834	737.359
AGAP008267-RA	2.83755	1.43552	0.00518405	0.0997922		87.9876	100.123	53.1928	80.4345	6.32969	6.4714	11.3629	8.05465	21.0526	87.9985	46.825	51.9587	140.297	84.5557	65.6811	96.8448	189.919	77	46.6863	409.499	162.975	275.761	104.535	282.745
AGAP008297-RA	1.97236	0.321823	0.00673489	0.611393		264.941	256.247	187.412	236.2	29.1166	177.963	72.3636	93.1478	168.421	316.285	142.705	209.137	707.144	532.701	508.577	582.807	1168.73	473	379.715	1197.86	651.9	676.868	673.815	842.208
AGAP008317-RA	4.05043	-1.14838	0.0207976	0.07674		8.79876	44.122	52.5743	35.165	1.26594	0	7.7746	3.01351	25.9109	82.8972	37.1627	48.6569	85.9888	73.2816	128.349	95.8732	209.398	155	108.935	41.7856	57.1471	114.602	157.777	71.1782
AGAP008327-RA	1.92658	-0.0427732	0.0494609	0.951533		58.6584	28.849	60.6151	49.3742	51.9034	16.1785	12.559	26.8803	38.8663	93.0999	43.852	58.6061	201.395	195.887	124.131	173.804	448.013	142	130.722	295.285	207.423	196.972	240.245	233.227
AGAP008332-RA	1.74925	1.92088	0.0149549	0.0256083		101.675	244.368	37.1113	127.718	17.7231	42.0641	12.559	24.1154	108.502	85.4479	40.879	78.2762	128.983	122.606	84.361	111.983	136.352	44	49.7987	286.928	198.957	385.588	76.7169	290.491
AGAP008345-RA	1.6544	0.793963	0.00631724	0.421072		241.477	117.093	141.023	166.531	35.4462	58.2426	63.9909	52.5599	320.647	167.07	119.664	202.46	460.492	349.497	220.544	343.511	925.245	201	130.722	1150.5	355.582	673.286	418.989	726.456
AGAP008375-RA	2.29772	-0.550263	0.0276601	0.113523		34.2174	39.031	25.3594	32.8693	2.53187	0	37.0789	13.2036	29.1498	66.3177	47.5683	47.6786	165.189	121.197	116.9	134.429	272.704	183	174.296	142.071	126.994	161.159	210	143.408
AGAP008381-RA	3.00667	1.08155	0.00394357	0.0969507		66.4795	52.607	31.5446	50.2104	0	0	9.56874	3.18958	14.5749	26.7822	17.0949	19.484	52.0458	45.0964	26.5135	41.2186	63.3062	51	46.6863	77.9999	167.208	95.5016	53.6642	113.57
AGAP008412-RA	2.58709	-1.08712	0.00612847	0.035429		46.9267	52.607	64.9447	54.8262	0	12.9428	28.7062	13.883	32.3886	61.2164	24.5274	39.3775	185.555	105.695	124.734	138.661	233.746	247	152.509	80.7856	139.693	77.5951	211.085	99.3579
AGAP008426-RA	1.15518	1.66675	0.0234546	0.0259332		52.7926	47.516	24.7409	41.6831	18.9891	29.1213	8.97069	19.027	63.1578	24.2315	18.5814	35.3235	74.6744	47.9149	41.5779	54.7224	87.6548	30	21.7869	186.643	116.411	139.671	46.4806	147.575
AGAP008432-RA	1.57725	0.187312	0.0213659	0.762856		113.406	220.61	147.208	160.408	30.3825	29.1213	113.629	57.7109	110.121	126.259	227.436	154.605	388.081	152.2	289.84	276.707	637.932	506	525.999	1072.5	266.687	562.266	556.644	633.817
AGAP008438-RA	1.98079	0.646576	0.00638777	0.525207		72.3454	259.641	118.138	150.041	44.3078	42.0641	16.7453	34.3724	95.5464	104.578	86.2176	95.4473	291.909	215.617	101.836	203.121	530.798	114	74.6981	623.999	188.374	313.962	239.832	375.445
AGAP008483-RA	2.79261	0.255468	0.040374	0.784565		22.4857	16.97	48.8632	29.4396	1.26594	3.2357	6.57851	3.69338	40.4858	34.4342	17.0949	30.6716	53.1773	56.3705	44.5908	51.3795	131.482	48	59.136	183.857	31.7484	69.2387	79.5394	94.948
AGAP008497-RA	3.18317	-0.881323	0.00212153	0.199282		32.2621	151.033	28.452	70.5824	11.3934	0	12.559	7.98414	27.5303	58.6657	26.7572	37.6511	159.532	94.4206	84.9636	112.972	316.531	171	161.846	150.428	165.092	37.0069	216.459	117.509
AGAP008577-RA	2.8163	-0.94	0.0249976	0.180263		53.7702	52.607	79.7893	62.0555	0	16.1785	34.0886	16.7557	19.4332	108.404	25.2707	51.0359	222.892	174.749	162.094	186.578	452.883	224	183.633	153.214	126.994	168.322	286.839	149.51
AGAP008578-RA	2.02918	0.493214	0.0129081	0.628466		487.843	717.831	441.624	549.099	112.668	397.991	118.413	209.691	744.938	793.262	230.409	589.536	2142.93	1513.55	900.855	1519.11	2566.34	433	451.301	2693.78	1276.29	886.971	1150.21	1619.01
AGAP008601-RA	1.53007	1.12094	0.0260506	0.171667		83.0994	145.942	82.2633	103.768	13.9253	74.421	22.7258	37.024	152.226	147.94	69.8659	123.344	195.738	181.795	159.683	179.072	423.665	137	74.6981	657.428	421.195	303.218	211.788	460.614
AGAP008602-RA	1.61197	-0.527205	0.0274525	0.282209		26.3963	64.486	25.9779	38.9534	22.7869	0	20.3336	14.3735	27.5303	49.7383	42.3655	39.878	75.8059	64.8261	65.0785	68.5702	160.7	115	118.272	147.643	52.914	72.82	131.324	91.1255
AGAP008604-RA	2.27318	0.40995	0.0169626	0.287191		101.675	79.759	106.386	95.9398	29.1166	9.70709	49.6378	29.4872	148.988	232.112	108.515	163.205	379.029	367.817	299.482	348.776	525.929	371	239.656	615.642	416.962	477.508	378.862	503.371
AGAP008617-RA	1.03752	0.646697	0.0131918	0.3193		252.231	252.853	206.586	237.223	105.073	80.8924	171.639	119.201	197.571	275.474	151.624	208.223	367.715	346.679	285.02	333.138	579.495	538	385.94	1245.21	423.312	685.224	501.145	784.583
AGAP008619-RA	1.36915	2.17814	0.0219017	0.0164125		48.882	23.758	36.4928	36.3776	5.06375	12.9428	20.3336	12.78	43.7246	22.9561	21.5544	29.4117	82.5945	42.2779	37.3599	54.0774	58.4365	28	12.4497	150.428	103.711	193.391	32.9621	149.177
AGAP008620-RA	1.28965	-0.479285	0.039618	0.418977		117.317	142.548	181.845	147.237	29.1166	190.906	62.1968	94.0732	35.6275	119.882	74.3255	76.6117	311.144	207.162	175.953	231.419	560.017	250	261.443	345.428	182.024	241.142	357.153	256.198
AGAP008637-RA	2.95293	0.168524	0.000374555	0.853405		203.349	171.397	122.467	165.738	7.59562	51.7712	12.559	23.9753	137.652	147.94	73.5822	119.724	394.869	298.764	195.236	296.29	774.284	214	87.1478	559.928	340.766	307.993	358.477	402.896
AGAP008638-RA	2.21285	1.53784	0.00734801	0.142886		181.841	200.246	141.023	174.37	21.5209	19.4142	19.1375	20.0242	147.368	149.215	24.5274	107.037	147.086	197.297	72.3095	138.897	374.968	30	9.33726	526.499	245.521	430.951	138.102	400.99
AGAP008658-RA	2.27145	-0.413049	0.0478986	0.435881		45.9491	44.122	124.941	71.6708	16.4572	0	32.2945	16.2506	92.3075	94.3752	66.1497	84.2775	184.423	145.154	139.196	156.258	355.489	235	214.757	328.714	137.576	138.477	268.415	201.589
AGAP008687-RA	1.29796	0.333745	0.0295632	0.63272		65.5019	86.547	86.593	79.5473	17.7231	22.6499	42.4613	27.6114	103.644	190.026	87.7041	127.124	173.109	138.108	125.336	145.518	297.052	168	112.047	373.285	97.3618	256.661	192.366	242.436
AGAP008693-RA	1.44688	-0.391292	0.0208545	0.189828		77.2336	74.668	57.5225	69.808	27.8506	3.2357	44.8535	25.3133	127.935	95.6506	87.7041	103.763	144.823	118.378	130.157	131.119	345.749	217	252.106	231.214	207.423	182.647	271.618	207.095
AGAP008699-RA	2.46001	0.0401538	0.00783559	0.952626		28.3516	383.522	100.2	170.691	0	29.1213	16.1472	15.0895	21.0526	123.708	8.91906	51.2266	88.2516	84.5557	89.7843	87.5305	233.746	189	87.1478	250.714	222.239	51.3321	169.965	174.762
AGAP008728-RA	2.49072	-0.447614	0.00673413	0.565397		35.1951	44.122	65.5633	48.2934	22.7869	0	20.9316	14.5728	25.9109	63.7671	37.1627	42.2802	188.949	138.108	94.6049	140.554	389.577	131	121.384	161.571	112.178	196.972	213.987	156.907
AGAP008755-RA	5.51233	-0.94153	0.0113571	0.307035		77.2336	64.486	44.5335	62.0844	1.26594	3.2357	2.99023	2.49729	37.2469	112.23	8.91906	52.7987	377.898	178.976	147.029	234.635	413.925	154	124.497	164.357	99.4783	96.6954	230.807	120.177
AGAP008785-RA	2.15507	0.204158	0.0423767	0.534009		10.754	5.091	31.5446	15.7965	10.1275	3.2357	5.38242	6.24854	19.4332	29.3328	48.3116	32.3592	89.3831	85.965	78.9378	84.762	155.831	98	77.8105	111.428	133.343	137.284	110.547	127.352
AGAP008804-RA	1.02998	0.676345	0.0196242	0.451639		163.266	81.456	121.23	121.984	41.7759	35.5927	81.3343	52.901	105.263	70.1438	130.07	101.825	186.686	124.015	126.542	145.748	331.14	186	211.645	724.285	243.404	196.972	242.928	388.22
AGAP008810-RA	2.64158	1.11426	0.00486866	0.0896717		46.9267	59.395	139.786	82.0359	8.86156	0	32.2945	13.7187	6.47772	38.2602	48.3116	31.0165	89.3831	52.1427	88.5791	76.7016	116.873	104	31.1242	217.285	112.178	216.072	83.9991	181.845
AGAP008843-RA	1.708	-0.0415358	0.0377383	0.92446		776.246	358.067	564.71	566.341	137.987	74.421	410.26	207.556	330.364	596.86	539.603	488.942	1180.08	949.843	918.933	1016.29	2391.03	1578	1406.81	2540.57	1265.7	1417	1791.95	1741.09
AGAP008846-RA	1.67655	1.20338	0.047199	0.385047		26.3963	44.122	13.6075	28.0419	16.4572	3.2357	4.18632	7.95974	61.5384	21.6808	12.6353	31.9515	46.3887	35.2316	30.7315	37.4506	97.3942	10	21.7869	197.785	69.8465	29.8442	43.0604	99.1587
AGAP008847-RA	1.8511	0.777883	0.0398163	0.266001		42.0385	16.97	13.6075	24.2053	2.53187	12.9428	2.39218	5.95562	45.3441	53.5643	17.8381	38.9155	72.4116	46.5057	32.5393	50.4855	73.0457	32	15.5621	55.7142	97.3618	53.7197	40.2026	68.9319
AGAP008874-RA	2.26916	-0.706262	0.0141944	0.195048		21.5081	52.607	45.7706	39.9619	0	9.70709	7.7746	5.82723	24.2915	25.5068	9.66231	19.8202	65.623	31.0038	37.9625	44.8631	82.7851	49	71.5857	50.1428	14.8159	59.6885	67.7902	41.5491
AGAP008878-RA	2.07892	-0.462056	0.0381602	0.757142		58.6584	254.55	12.3704	108.526	7.59562	0	16.1472	7.91429	51.8218	40.8109	10.4056	34.3461	102.96	67.6446	25.3083	65.3044	477.232	41	24.8994	172.714	124.877	96.6954	181.044	131.429
AGAP008879-RA	2.44457	0.455599	0.0186497	0.571703		485.887	1848.03	998.294	1110.74	192.422	333.277	193.767	239.822	974.897	1688.55	397.641	1020.36	2833.1	2617	1537.78	2329.29	5356.68	1248	815.454	2888.78	3179.07	4107.76	2473.38	3391.87
AGAP008879-RB	1.9192	1.09774	0.0268318	0.152599		473.178	1834.46	934.586	1080.74	184.827	307.391	159.08	217.099	968.42	1110.82	360.479	813.24	1552.32	1450.13	829.149	1277.2	2892.61	737	410.839	2821.92	2239.32	3586.09	1346.82	2882.44
AGAP008882-RA	1.97767	1.63262	0.0240271	0.144719		47.9044	130.669	85.356	87.9764	7.59562	25.8856	8.37265	13.9513	89.0687	57.3904	39.3925	61.9505	106.355	93.0113	45.796	81.7206	185.049	42	56.0236	481.928	143.926	251.885	94.3575	292.58
AGAP008883-RA	1.28369	1.58349	0.000600845	0.0995972		288.404	183.276	136.693	202.791	30.3825	35.5927	47.8437	37.9396	111.741	90.5492	94.3934	98.8944	84.8573	104.285	113.887	101.01	243.486	155	105.822	771.642	245.521	494.221	168.103	503.794
AGAP008887-RA	3.22142	-0.777167	0.0411135	0.15268		59.6361	22.061	30.9261	37.541	11.3934	3.2357	11.9609	8.86335	30.7692	87.9985	32.7032	50.4903	240.995	146.563	142.209	176.589	379.837	232	208.532	144.857	105.828	228.01	273.457	159.565
AGAP008901-RA	2.67393	1.00835	0.00769159	0.152633		26.3963	39.031	40.8224	35.4166	0	9.70709	2.99023	4.23244	32.3886	25.5068	13.3786	23.758	57.703	43.6871	26.5135	42.6345	63.3062	32	28.0118	111.428	42.3312	94.3078	41.106	82.6891
AGAP008905-RA	2.06855	-0.165841	0.0294824	0.740272		22.4857	47.516	42.0595	37.3537	0	6.4714	23.9218	10.1311	3.23886	33.1589	41.6223	26.0067	63.3601	45.0964	45.796	51.4175	121.743	84	90.2602	136.5	40.2146	87.1452	98.6676	87.9532
AGAP008910-RA	2.31833	0.0802165	0.00394705	0.90546		38.128	74.668	25.3594	46.0518	1.26594	12.9428	5.98046	6.72973	24.2915	47.1876	31.96	34.4797	52.0458	54.9612	43.9883	50.3318	126.612	49	52.9111	100.286	33.865	107.439	76.1745	80.5299
AGAP008912-RA	2.93632	0.0383913	0.00146509	0.9759		54.7479	168.003	50.7188	91.1565	20.255	6.4714	5.38242	10.7029	9.71658	53.5643	36.4195	33.2335	184.423	109.922	35.5522	109.966	336.01	26	40.4615	222.857	50.7974	139.671	134.157	137.775
AGAP008917-RA	2.76562	-0.809614	0.0394566	0.415927		85.0547	105.214	50.1002	80.123	11.3934	106.778	17.3433	45.1716	32.3886	290.778	49.0548	124.074	847.442	521.427	456.152	608.34	1402.48	473	298.792	387.214	393.68	459.601	724.756	413.498
AGAP008929-RA	2.13101	-0.250548	0.0287943	0.651367		316.755	118.79	219.575	218.374	56.9672	38.8284	119.609	71.8016	208.907	316.285	182.097	235.763	729.773	570.751	514.602	605.042	1378.13	813	619.372	1192.28	641.318	528.84	936.833	787.481
AGAP008952-RA	1.694	0.95883	0.0210368	0.367071		270.806	875.652	265.964	470.808	67.0947	165.021	29.3043	87.1398	377.327	274.198	132.299	261.275	410.709	393.184	188.005	330.633	915.505	149	87.1478	1220.14	512.208	506.158	383.884	746.169
AGAP008963-RA	2.91081	-2.32398	0.0469886	0.0139809		305.024	62.789	142.26	170.024	41.7759	19.4142	44.2554	35.1485	21.0526	172.171	39.3925	77.5387	383.555	225.482	466.999	358.679	1363.52	1459	740.756	289.714	247.638	174.29	1187.76	237.214
AGAP008970-RA	1.81467	0.986839	0.0144851	0.349091		56.7031	188.367	52.5743	99.2148	34.1803	55.0069	14.9512	34.7128	113.36	126.259	52.0278	97.2156	299.829	228.3	119.311	215.813	443.144	100	121.384	746.57	421.195	149.221	221.509	438.996
AGAP008974-RA	3.74563	-0.830254	0.000361429	0.279723		41.0609	59.395	9.27782	36.5779	0	3.2357	5.38242	2.8727	45.3441	100.752	11.8921	52.6627	88.2516	91.602	81.9507	87.2681	194.788	143	115.16	2.78571	167.208	84.7577	150.983	84.9172
AGAP008983-RA	2.7876	-0.213357	0.0138565	0.846536		50.8373	98.426	30.9261	60.0631	10.1275	22.6499	23.3238	18.7004	61.5384	161.968	12.6353	78.714	433.338	283.262	161.491	292.697	803.502	221	143.171	164.357	643.434	199.36	389.224	335.717
AGAP008990-RA	1.6357	0.621581	0.00727577	0.52228		142.735	128.972	60.6151	110.774	40.51	22.6499	17.3433	26.8344	59.9189	98.2013	64.6632	74.2611	187.818	173.339	46.3986	135.852	521.059	60	37.349	350.999	298.435	302.024	206.136	317.153
AGAP009004-RA	3.28548	-0.141105	0.0044339	0.903775		73.323	190.064	131.745	131.711	11.3934	45.2998	6.57851	21.0906	45.3441	175.997	25.2707	82.2039	472.938	267.76	184.389	308.362	584.365	95	65.3608	348.214	186.257	140.865	248.242	225.112
AGAP009005-RA	1.44622	-0.300705	0.0147517	0.519728		66.4795	251.156	155.249	157.628	15.1912	80.8924	67.5792	54.5543	64.7772	119.882	80.2715	88.3103	187.818	221.254	134.978	181.35	374.968	330	199.195	225.643	150.276	358.131	301.388	244.683
AGAP009030-RA	1.28504	0.197359	0.0152546	0.727177		31.2845	251.156	71.7485	118.063	41.7759	61.4783	39.471	47.5751	50.2024	174.722	101.083	108.669	233.075	249.439	139.798	207.438	491.841	207	136.946	303.642	313.251	341.418	278.596	319.437
AGAP009034-RA	5.0694	0.517431	0.00683347	0.436956		32.2621	37.334	24.1223	31.2395	0	3.2357	1.79414	1.67661	9.71658	57.3904	8.91906	25.342	110.88	98.6484	71.1043	93.5443	107.134	65	49.7987	167.143	55.0306	95.5016	73.9774	105.892
AGAP009044-RA	2.0747	0.16602	0.0192764	0.731644		27.3739	28.849	36.4928	30.9052	1.26594	3.2357	13.157	5.88622	21.0526	45.9123	28.2437	31.7362	44.1258	64.8261	33.1418	47.3646	102.264	44	56.0236	86.357	48.6809	91.9203	67.4292	75.6527
AGAP009047-RA	1.73059	1.43313	0.0390339	0.118004		26.3963	91.638	27.2149	48.4164	7.59562	9.70709	11.3629	9.5552	58.2995	48.463	31.96	46.2408	84.8573	77.5094	36.7573	66.3747	155.831	38	9.33726	256.285	150.276	142.059	67.7227	182.873
AGAP009048-RA	1.82548	0.812331	0.000359444	0.330988		41.0609	56.001	22.2668	39.7762	21.5209	9.70709	8.37265	13.2002	48.5829	63.7671	22.2976	44.8825	106.355	112.741	45.796	88.2972	194.788	35	24.8994	164.357	112.178	170.709	84.8959	149.081
AGAP009056-RA	2.16685	-0.441385	0.0112298	0.122708		139.803	56.001	58.7595	84.8544	10.1275	0	46.0496	18.7257	68.0161	45.9123	80.2715	64.7333	54.3087	39.4593	174.145	89.3044	253.225	178	214.757	195	129.11	151.609	215.327	158.573
AGAP009057-RA	3.45268	-0.434249	0.0216017	0.421868		200.416	320.733	382.865	301.338	77.2222	55.0069	84.9226	72.3839	100.405	885.087	206.625	397.372	1697.15	1397.99	1261.2	1452.11	2624.77	1596	1179.61	846.856	1272.05	1877.8	1800.13	1332.24
AGAP009079-RA	1.84977	0.291044	0.0438663	0.643984		26.3963	49.213	50.7188	42.1093	12.6594	0	16.7453	9.80156	64.7772	49.7383	32.7032	49.0729	69.0173	76.1002	55.4373	66.8516	199.658	83	65.3608	197.785	93.1286	134.896	116.006	141.937
AGAP009080-RA	1.46499	-0.0741396	0.0268495	0.869686		178.908	54.304	137.312	123.508	43.0419	22.6499	84.3245	50.0054	59.9189	80.3465	81.758	74.0078	213.84	108.513	192.825	171.726	389.577	280	389.053	523.713	245.521	236.366	352.876	335.2
AGAP009082-RA	1.5003	0.720989	0.0470307	0.313316		272.762	123.881	165.764	187.469	46.8397	16.1785	158.482	73.8335	212.145	191.301	161.286	188.244	414.104	328.358	271.763	338.075	667.15	438	385.94	1351.07	558.772	547.94	497.03	819.261
AGAP009094-RA	1.94667	-0.619121	0.00688322	0.210438		24.441	44.122	38.9668	35.8433	6.32969	9.70709	33.4906	16.5091	6.47772	31.8835	17.0949	18.4854	67.8859	74.6909	66.2837	69.6201	170.44	141	96.485	66.857	135.46	63.2698	135.975	88.5289
AGAP009116-RA	1.77837	2.24958	0.0138066	0.0722605		12.7093	49.213	24.1223	28.6816	5.06375	6.4714	3.58828	5.04114	14.5749	15.3041	4.45953	11.4462	20.3658	32.413	11.449	21.4093	4.86971	8	31.1242	61.2856	38.0981	109.827	14.6646	69.7368
AGAP009117-RA	1.5634	-0.320378	0.0154777	0.373269		31.2845	37.334	37.1113	35.2433	16.4572	25.8856	14.9512	19.098	30.7692	80.3465	31.2167	47.4441	99.5659	101.467	113.285	104.773	214.267	170	118.272	161.571	141.81	99.0829	167.513	134.155
AGAP009135-RA	5.21537	-1.00104	0.0317021	0.469057		25.4186	122.184	61.8521	69.8183	1.26594	6.4714	17.3433	8.36022	14.5749	457.847	25.2707	165.898	1012.63	877.97	503.153	797.918	1611.87	467	252.106	89.1427	867.79	207.716	776.993	388.216
AGAP009141-RA	3.4562	-0.287275	0.00482276	0.685771		13.687	23.758	18.5556	18.6669	0	3.2357	2.99023	2.07531	24.2915	75.2451	26.0139	41.8502	87.1202	81.7372	51.8218	73.5597	180.179	72	56.0236	50.1428	97.3618	105.052	102.734	84.1854
AGAP009154-RA	2.63407	-0.942587	0.00443879	0.0801926		47.9044	229.095	108.241	128.414	51.9034	16.1785	37.0789	35.0536	34.008	247.416	31.96	104.461	326.984	298.764	307.315	311.021	637.932	529	323.692	197.785	344.999	232.785	496.875	258.523
AGAP009165-RA	-1.05025	0.695253	0.0298894	0.0975384		15.6422	18.667	35.2557	23.1883	35.4462	22.6499	20.9316	26.3426	95.5464	81.6218	89.9338	89.034	33.9429	45.0964	29.5264	36.1886	116.873	79	62.2484	172.714	107.945	137.284	86.0405	139.314
AGAP009178-RA	2.31982	0.412834	0.0175595	0.629256		17.5975	66.183	30.9261	38.2355	18.9891	0	5.98046	8.32317	24.2915	16.5794	17.0949	19.3219	70.1487	40.8686	31.3341	47.4505	121.743	30	43.5739	139.285	35.9815	84.7577	65.1055	86.6749
AGAP009192-RA	2.90901	-0.460026	0.0260509	0.479387		50.8373	27.152	21.6482	33.2125	1.26594	0	11.9609	4.40895	27.5303	44.6369	46.825	39.6641	47.5201	33.8223	66.2837	49.2087	63.3062	110	102.71	114.214	14.8159	71.6262	92.0054	66.8854
AGAP009204-RA	1.40454	-0.0191918	0.0309766	0.973468		272.762	154.427	253.594	226.927	72.1584	74.421	148.914	98.4977	438.866	286.952	227.436	317.751	763.716	574.979	392.279	576.991	1076.21	531	834.129	1314.86	469.876	624.342	813.778	803.024
AGAP009205-RA	1.53368	0.835928	0.0269952	0.420499		23.4634	23.758	25.9779	24.3998	22.7869	0	10.1668	10.9846	34.008	40.8109	28.2437	34.3542	72.4116	50.7334	42.1805	55.1085	121.743	62	18.6745	44.5714	99.4783	217.266	67.4724	120.439
AGAP009259-RA	2.99409	0.282282	0.048468	0.452064		144.691	22.061	63.7077	76.8198	2.53187	3.2357	10.7648	5.5108	12.9554	56.115	39.3925	36.1543	78.0687	95.8298	54.8347	76.2444	150.961	97	99.5974	156	173.558	93.1141	115.853	140.891
AGAP009278-RA	2.90258	0.0214212	0.0447016	0.960702		48.882	23.758	74.8411	49.1604	0	0	41.8632	13.9544	24.2915	72.6944	34.933	43.973	210.446	114.15	154.26	159.619	365.228	225	224.094	331.499	152.392	342.612	271.441	275.501
AGAP009284-RA	3.90737	0.0549862	0.0037462	0.95258		50.8373	220.61	83.5004	118.316	26.5847	32.357	7.17655	22.0394	29.1498	355.82	47.5683	144.179	625.681	617.257	356.124	533.021	1008.03	348	124.497	220.071	670.95	647.023	493.509	512.681
AGAP009310-RA	4.67974	-0.564874	0.0397166	0.601356		15.6422	66.183	21.6482	34.4912	0	12.9428	10.7648	7.90254	9.71658	315.009	11.8921	112.206	512.538	511.562	332.624	452.241	813.242	327	177.408	114.214	620.152	156.384	439.217	296.917
AGAP009311-RA	3.30186	-0.290089	0.0348195	0.212937		28.3516	13.576	37.1113	26.3463	1.26594	3.2357	15.5492	6.68361	9.71658	40.8109	31.96	27.4958	87.1202	84.5557	133.773	101.816	112.003	157	140.059	125.357	91.0121	118.183	136.354	111.517
AGAP009347-RA	2.08971	0.974405	0.0157276	0.149162		58.6584	186.67	122.467	122.599	22.7869	16.1785	36.4808	25.1487	102.024	124.983	64.6632	97.2236	310.012	178.976	122.926	203.971	404.186	125	105.822	376.071	334.416	537.197	211.669	415.895
AGAP009380-RA	1.61951	-0.545373	0.0073967	0.273539		165.221	149.336	167.619	160.726	53.1694	45.2998	153.698	84.0557	140.89	163.244	256.423	186.852	528.378	326.949	469.409	441.579	613.583	740	1045.77	838.499	328.067	477.508	799.786	548.025
AGAP009439-RA	1.88688	-0.0888874	0.00551608	0.874468		128.071	50.91	64.9447	81.3085	21.5209	16.1785	35.2847	24.328	108.502	77.7958	45.3385	77.2121	175.372	153.61	134.375	154.452	277.573	179	136.946	289.714	95.2452	173.097	197.84	186.019
AGAP009444-RA	1.79546	0.468152	0.0254225	0.371624		87.01	47.516	66.1818	66.9026	41.7759	6.4714	28.7062	25.6512	108.502	126.259	63.9199	99.5602	245.521	218.436	131.362	198.439	360.359	152	143.171	387.214	277.269	242.335	218.51	302.273
AGAP009448-RA	2.05793	-0.451195	0.0277663	0.765951		40.0833	106.911	35.2557	60.75	0	19.4142	5.98046	8.46488	61.5384	47.1876	9.66231	39.4628	70.1487	59.189	23.5006	50.9461	233.746	23	9.33726	77.9999	86.779	29.8442	88.6944	64.8744
AGAP009459-RA	3.89581	1.32375	0.00023053	0.295227		48.882	71.274	74.8411	64.999	1.26594	0	7.17655	2.81416	19.4332	43.3616	32.7032	31.8327	149.349	93.0113	48.8089	97.0564	282.443	28	21.7869	228.428	118.527	484.671	110.743	277.209
AGAP009463-RA	2.6279	-1.05092	0.0441284	0.00901655		262.985	134.063	672.333	356.46	20.255	25.8856	280.484	108.875	194.332	420.863	299.532	304.909	911.933	761.002	1200.34	957.757	1572.92	1825	1967.05	835.713	605.336	1148.41	1788.32	863.152
AGAP009488-RA	3.15172	0.214055	0.000163789	0.784567		37.1503	49.213	38.3483	41.5706	13.9253	3.2357	9.56874	8.90992	25.9109	47.1876	38.6492	37.2493	193.475	135.289	97.6178	142.127	272.704	77	68.4732	147.643	105.828	231.591	139.392	161.687
AGAP009505-RA	2.87403	-0.155512	0.0394731	0.789665		330.442	79.759	191.123	200.442	45.5737	80.8924	24.5199	50.3287	197.571	317.56	166.489	227.207	962.848	796.233	483.871	747.651	1504.74	673	522.887	944.356	876.256	604.048	900.209	808.22
AGAP009506-RA	1.01321	0.279398	0.0235206	0.626487		78.2112	45.819	68.0374	64.0225	20.255	29.1213	15.5492	21.6418	85.8298	48.463	33.4465	55.9131	70.1487	52.1427	53.0269	58.4395	146.091	82	96.485	195	59.2637	139.671	108.192	131.311
AGAP009511-RA	3.6145	-1.70471	0.0253615	0.106242		87.01	156.124	102.056	115.063	3.79781	38.8284	72.9616	38.5293	102.024	431.065	45.3385	192.809	1491.23	837.102	985.216	1104.51	2517.64	1111	930.614	353.785	603.22	441.695	1519.75	466.233
AGAP009512-RA	2.20379	0.627775	0.00261533	0.369021		94.8311	56.001	110.097	86.9763	17.7231	32.357	6.57851	18.8862	37.2469	47.1876	36.4195	40.2847	143.692	105.695	64.4759	104.621	258.095	84	46.6863	242.357	203.19	155.19	129.594	200.246
AGAP009515-RA	1.30432	0.840827	0.014949	0.178883	REL-1	74.3007	125.578	128.034	109.304	30.3825	51.7712	29.3043	37.1526	64.7772	112.23	47.5683	74.8585	157.269	95.8298	108.464	120.521	238.616	173	102.71	161.571	397.913	361.712	171.442	307.066
AGAP009525-RA	1.18118	-0.0817174	0.00577013	0.876053		35.1951	71.274	46.3891	50.9527	20.255	16.1785	38.873	25.1022	42.1052	70.1438	40.1358	50.7949	113.143	64.8261	87.3739	88.4477	267.834	141	112.047	225.643	118.527	148.027	173.627	164.066
AGAP009532-RA	1.68122	0.784614	0.0175817	0.150393		45.9491	27.152	24.7409	32.614	11.3934	0	11.3629	7.58544	21.0526	17.8548	8.91906	15.9421	35.0744	29.5945	18.0774	27.5821	48.6971	28	24.8994	58.4999	78.3127	38.2006	33.8655	58.3378
AGAP009539-RA	2.88012	0.589315	0.0284723	0.503001		66.4795	115.396	76.0781	85.9846	0	19.4142	14.3531	11.2558	178.137	76.5205	31.96	95.5393	256.835	190.25	103.644	183.576	370.098	63	52.9111	295.285	268.803	167.128	162.003	243.739
AGAP009547-RA	2.28806	-0.0200552	0.0103	0.961748		41.0609	44.122	46.3891	43.8573	1.26594	9.70709	16.1472	9.04009	51.8218	76.5205	32.7032	53.6818	85.9888	100.058	72.3095	86.1186	136.352	115	87.1478	64.0713	112.178	157.578	112.833	111.276
AGAP009554-RA	5.01646	-1.40007	0.0396805	0.122796		42.0385	108.608	269.057	139.901	1.26594	22.6499	25.716	16.5439	12.9554	401.732	63.9199	159.536	1425.6	620.075	1325.67	1123.78	2595.56	1532	1030.21	144.857	645.551	1163.93	1719.26	651.444
AGAP009567-RA	1.17646	0.324629	0.0288696	0.51082		47.9044	89.941	74.8411	70.8955	7.59562	51.7712	31.6964	30.3544	29.1498	47.1876	34.1897	36.8424	91.6459	70.4631	54.2321	72.1137	116.873	78	56.0236	142.071	110.061	62.076	83.6322	104.736
AGAP009570-RA	1.79464	0.0746037	0.00588938	0.925906		106.563	151.033	101.438	119.678	17.7231	22.6499	34.0886	24.8205	144.129	168.345	73.5822	128.686	228.549	162.065	113.285	167.966	516.189	151	87.1478	236.785	260.337	297.249	251.446	264.79
AGAP009587-RA	4.65084	-0.520737	0.0328296	0.695396		14.6646	8.485	12.9889	12.0462	0	0	1.79414	0.598046	14.5749	40.8109	9.66231	21.6827	88.2516	49.3242	34.347	57.3076	199.658	39	15.5621	27.8571	55.0306	94.3078	84.7401	59.0652
AGAP009595-RA	1.78343	-0.438977	0.0408524	0.584201		112.429	112.002	93.3967	105.942	18.9891	61.4783	40.6671	40.3782	118.218	156.867	18.5814	97.8889	252.309	214.208	151.247	205.921	589.235	339	174.296	473.571	237.055	102.664	367.51	271.097
AGAP009607-RA	2.4707	0.989505	0.0448543	0.110682		11.7317	25.455	21.6482	19.6116	1.26594	0	10.7648	4.01026	30.7692	11.4781	12.6353	18.2942	33.9429	28.1852	31.9367	31.355	73.0457	33	15.5621	94.7141	84.6624	62.076	40.5359	80.4842
AGAP009653-RA	1.94701	-0.451236	0.0341525	0.193735		690.214	257.944	394.617	447.592	105.073	25.8856	147.119	92.6926	147.368	399.182	364.938	303.829	422.024	398.821	627.285	482.71	1085.95	1293	1142.26	846.856	531.257	1197.35	1173.73	858.488
AGAP009658-RA	3.45227	0.579647	0.0184974	0.439371		44.9715	704.255	141.023	296.75	1.26594	64.714	16.7453	27.5751	102.024	428.515	51.2846	193.941	423.155	574.979	335.034	444.389	881.418	313	112.047	601.713	507.974	842.802	435.488	650.83
AGAP009670-RA	2.51853	0.612544	0.0396173	0.441852		26.3963	22.061	44.5335	30.9969	15.1912	9.70709	10.1668	11.6884	14.5749	77.7958	31.2167	41.1958	152.743	128.243	99.4255	126.804	277.573	87	43.5739	239.571	120.644	263.823	136.049	208.013
AGAP009670-RB	1.20071	1.29762	0.0153921	0.174181		64.5243	271.52	82.8819	139.642	32.9144	74.421	40.6671	49.3342	98.7853	188.75	99.5961	129.044	194.606	212.799	142.209	183.204	350.619	124	52.9111	601.713	184.141	510.934	175.843	432.263
AGAP009682-RA	2.01533	1.80845	0.00831702	0.0556643		266.896	595.647	325.342	395.962	27.8506	35.5927	51.432	38.2918	238.056	255.068	135.272	209.466	384.687	362.18	108.464	285.11	652.541	106	84.0353	1072.5	626.502	1252.26	280.859	983.755
AGAP009701-RA	2.92154	-0.47462	0.0249538	0.39029		222.902	115.396	370.494	236.264	53.1694	29.1213	77.746	53.3456	114.98	289.502	144.935	183.139	796.527	676.446	594.143	689.039	1568.05	929	662.945	1039.07	535.49	699.549	1053.33	758.036
AGAP009737-RA	2.85455	-0.588477	0.000337708	0.271287		56.7031	123.881	49.4817	76.6886	8.86156	16.1785	20.9316	15.3239	38.8663	59.941	18.5814	39.1296	226.286	163.474	120.516	170.092	301.922	166	155.621	181.071	86.779	146.834	207.848	138.228
AGAP009742-RA	2.87035	-0.464471	0.00342621	0.195983		103.63	298.672	152.775	185.026	2.53187	84.1281	41.2652	42.6417	90.6881	406.834	83.9878	193.837	581.556	545.384	467.601	531.514	1012.9	806	653.608	420.642	776.778	594.497	824.169	597.306
AGAP009743-RA	3.77354	0.595179	0.00361134	0.47902		32.2621	42.425	33.4002	36.0291	0	0	6.57851	2.19284	29.1498	81.6218	29.7302	46.8339	99.5659	107.104	57.8476	88.1725	209.398	49	28.0118	192.214	107.945	132.508	95.4698	144.222
AGAP009746-RA	2.37918	1.84398	0.00132911	0.0930821		106.563	128.972	68.6559	101.397	26.5847	0	16.7453	14.4433	51.8218	75.2451	29.7302	52.2657	122.195	85.965	64.4759	90.8785	155.831	44	49.7987	476.356	245.521	174.29	83.2098	298.723
AGAP009762-RA	3.30126	0.257136	0.00307377	0.556998		28.3516	15.273	40.8224	28.149	0	0	13.7551	4.58502	35.6275	33.1589	66.8929	45.2264	59.9658	43.6871	105.451	69.7014	68.1759	143	87.1478	91.9284	105.828	158.771	99.4412	118.843
AGAP009782-RA	2.26832	0.767046	0.0370196	0.361554		57.6808	264.732	94.0153	138.809	2.53187	25.8856	10.1668	12.8614	126.316	70.1438	44.5953	80.3515	104.092	105.695	57.8476	89.2113	321.401	56	49.7987	298.071	258.22	170.709	142.4	242.333
AGAP009786-RA	3.10389	0.950279	0.00188252	0.092914		59.6361	79.759	124.941	88.1121	15.1912	9.70709	21.5297	15.476	121.457	96.9259	123.38	113.921	297.566	232.528	333.226	287.774	336.01	194	171.183	554.356	283.619	516.902	233.731	451.626
AGAP009788-RA	3.08473	-1.77434	0.00173223	0.0155514		43.9938	212.125	48.2447	101.454	1.26594	6.4714	43.6574	17.1316	42.1052	151.766	23.0409	72.3039	311.144	177.567	213.915	234.209	569.756	519	317.467	117	192.607	101.47	468.741	137.026
AGAP009816-RA	2.04473	0.577553	0.0237952	0.371816		69.4125	39.031	25.3594	44.6009	16.4572	12.9428	6.57851	11.9928	12.9554	28.0575	37.1627	26.0586	67.8859	71.8724	62.0656	67.2746	121.743	134	96.485	253.5	65.6134	206.522	117.409	175.212
AGAP009825-RA	1.91399	0.505003	0.0359294	0.714701		12.7093	47.516	35.2557	31.827	11.3934	0	8.37265	6.58869	16.1943	35.7096	8.1758	20.0266	59.9658	33.8223	17.4748	37.0876	107.134	35	34.2366	33.4285	198.957	17.9065	58.7901	83.4306
AGAP009834-RA	2.1245	0.736354	0.0293441	0.0661103		107.54	149.336	38.3483	98.4083	0	3.2357	30.5004	11.2454	129.554	85.4479	47.5683	87.5235	62.2287	94.4206	65.0785	73.9093	141.222	125	65.3608	169.928	220.122	162.353	110.527	184.134
AGAP009837-RA	1.59667	1.47657	0.0357069	0.144034		37.1503	71.274	23.5038	43.976	7.59562	6.4714	25.1179	13.0617	38.8663	17.8548	26.7572	27.8261	46.3887	49.3242	52.4244	49.3791	34.088	64	56.0236	242.357	91.0121	95.5016	51.3705	142.957
AGAP009882-RA	1.6431	0.152469	0.00471672	0.845668		30.3069	42.425	41.4409	38.0576	16.4572	16.1785	9.56874	14.0681	56.6801	72.6944	41.6223	56.9989	96.1716	104.285	78.3353	92.9308	248.355	130	80.9229	47.3571	270.92	192.197	153.093	170.158
AGAP009886-RA	2.03583	-0.454711	0.00622585	0.674322		31.2845	76.365	25.3594	44.3363	0	22.6499	19.1375	13.9291	48.5829	77.7958	28.9869	51.7886	193.475	139.517	81.3481	138.113	452.883	96	77.8105	203.357	133.343	120.571	208.898	152.424
AGAP009896-RA	3.51909	0.615301	0.0213013	0.211397		180.863	137.457	771.915	363.412	22.7869	12.9428	61.5988	32.4428	113.36	376.226	354.533	281.373	480.858	566.523	829.149	625.51	710.978	708	718.969	924.856	757.728	1592.49	712.649	1091.69
AGAP009907-RA	1.59175	0.188462	0.0121006	0.507275		1137	517.585	909.845	854.809	102.541	145.606	572.33	273.493	911.739	822.595	715.754	816.696	894.962	996.348	1566.1	1152.47	1709.27	2054	2234.72	2888.78	1672.08	2274.13	1999.33	2278.33
AGAP009919-RA	5.01537	-1.30462	0.00880262	0.153081		31.2845	220.61	49.4817	100.459	0	32.357	4.78437	12.3804	1.61943	266.546	16.3516	94.8391	553.27	532.701	505.564	530.512	1129.77	922	538.449	75.2142	816.992	156.384	863.407	349.53
AGAP009939-RA	2.31419	-0.418362	0.001815	0.412413		46.9267	123.881	63.0892	77.9656	13.9253	32.357	14.3531	20.2118	59.9189	81.6218	65.4064	68.9824	175.372	173.339	171.132	173.281	360.359	225	186.745	103.071	264.57	210.104	257.368	192.582
AGAP009940-RA	5.18974	0.242814	0.0132999	0.815934		52.7926	81.456	46.3891	60.2126	0	6.4714	1.19609	2.55583	46.9635	130.085	8.91906	61.9891	201.395	197.297	72.3095	157	340.88	40	34.2366	147.643	188.374	155.19	138.372	163.736
AGAP009943-RA	1.7496	0.917988	0.0104546	0.183775		19.5528	30.546	40.2039	30.1009	3.79781	22.6499	5.38242	10.61	27.5303	35.7096	34.1897	32.4765	67.8859	63.4168	45.796	59.0329	126.612	44	21.7869	150.428	116.411	96.6954	64.1331	121.178
AGAP009970-RA	3.72568	-0.479257	0.0159879	0.464722		93.8535	106.911	120.612	107.125	6.32969	38.8284	16.7453	20.6345	64.7772	283.126	68.3794	138.761	564.584	538.338	457.357	520.093	930.115	585	329.917	222.857	438.128	662.542	615.01	441.176
AGAP009976-RA	2.55629	1.96739	0.00443606	0.0235791		124.16	777.226	223.286	374.891	29.1166	32.357	16.1472	25.8736	127.935	252.518	52.7711	144.408	234.206	288.899	100.631	207.912	516.189	45	31.1242	799.499	721.747	795.051	197.438	772.099
AGAP009979-RA	3.09433	-0.640403	0.0256852	0.561374		13.687	44.122	18.5556	25.4549	1.26594	6.4714	2.99023	3.57585	24.2915	38.2602	2.97302	21.8416	70.1487	54.9612	33.1418	52.7506	175.31	55	24.8994	33.4285	82.5458	47.7508	85.0696	54.5751
AGAP009980-RA	4.50163	-0.253283	0.0388694	0.811841		19.5528	27.152	72.367	39.6906	1.26594	3.2357	4.18632	2.89599	14.5749	103.303	23.0409	46.9728	182.16	177.567	92.7971	150.842	267.834	130	31.1242	38.9999	234.938	85.9514	142.986	119.963
AGAP009990-RA	5.41881	-0.975374	7.05078e-05	0.251829		55.7255	643.163	89.0671	262.652	1.26594	22.6499	12.559	12.1583	21.0526	425.964	37.906	161.641	950.402	734.226	764.07	816.233	1719.01	990	441.964	682.499	598.986	321.124	1050.32	534.203
AGAP009992-RA	2.2632	-0.0452971	0.0330198	0.906587		65.5019	88.244	17.9371	57.2277	3.79781	6.4714	15.5492	8.60614	12.9554	63.7671	31.2167	35.9797	65.623	73.2816	50.6166	63.1738	155.831	101	93.3726	125.357	71.963	142.059	116.734	113.126
AGAP010010-RA	1.99794	-0.310885	0.00160651	0.242796		101.675	144.245	74.8411	106.92	26.5847	12.9428	72.9616	37.4964	174.899	258.894	133.043	188.945	277.201	410.095	401.92	363.072	535.668	615	432.626	320.357	467.76	488.252	527.765	425.456
AGAP010012-RA	5.54115	-0.10894	0.0467752	0.935662		22.4857	11.879	4.94817	13.1043	0	0	1.19609	0.398697	14.5749	58.6657	9.66231	27.6343	66.7544	93.0113	48.8089	69.5249	199.658	50	9.33726	36.2142	169.325	34.6193	86.3318	80.0528
AGAP010039-RA	1.17096	0.470301	0.0376701	0.360605		704.879	563.404	464.51	577.597	97.4772	110.014	387.534	198.342	430.769	457.847	680.078	522.898	534.035	536.929	641.746	570.904	1129.77	1308	949.288	2365.07	1020.18	1307.18	1129.02	1564.14
AGAP010051-RA	3.29634	0.708424	0.0499955	0.314833		54.7479	27.152	47.0076	42.9692	12.6594	12.9428	8.97069	11.5243	9.71658	96.9259	22.2976	42.9801	229.681	221.254	118.708	189.881	350.619	103	52.9111	267.428	304.785	255.467	168.843	275.893
AGAP010062-RA	8.44589	-0.973552	0.0315897	0.209806		19.5528	27.152	12.9889	19.8979	0	0	0.598046	0.199349	11.336	102.027	4.45953	39.2743	144.823	118.378	130.76	131.32	272.704	168	80.9229	75.2142	116.411	74.0137	173.876	88.5462
AGAP010137-RA	2.41013	0.296317	0.0378039	0.570512		74.3007	16.97	48.2447	46.5051	2.53187	12.9428	7.7746	7.74976	35.6275	47.1876	56.4874	46.4342	93.9088	73.2816	81.3481	82.8462	165.57	131	56.0236	167.143	86.779	179.065	117.531	144.329
AGAP010172-RA	3.65364	-0.667882	0.00944372	0.289166		83.0994	179.882	106.386	123.122	12.6594	9.70709	39.471	20.6125	74.4938	516.513	133.043	241.35	523.853	620.075	632.708	592.212	1100.55	1135	703.407	231.214	1119.66	498.996	979.654	616.623
AGAP010198-RA	2.83648	0.00381529	0.0122382	0.996503		184.774	140.851	119.375	148.333	30.3825	38.8284	26.314	31.8416	145.749	371.124	172.435	229.769	558.927	629.94	382.035	523.634	1217.43	273	239.656	448.499	611.686	674.48	576.695	578.222
AGAP010200-RA	1.61261	2.61396	0.000965833	0.14453		35.1951	45.819	42.0595	41.0245	8.86156	16.1785	8.97069	11.3369	19.4332	33.1589	15.6083	22.7335	40.7315	45.0964	36.7573	40.8617	29.2183	55	12.4497	147.643	372.515	71.6262	32.2226	197.261
AGAP010204-RA	3.0987	-0.83739	0.0243065	0.135292		21.5081	42.425	37.1113	33.6815	1.26594	6.4714	14.3531	7.36348	12.9554	126.259	43.852	61.0221	131.246	150.791	122.324	134.787	399.316	322	289.455	58.4999	309.018	198.166	336.924	188.561
AGAP010211-RA	1.57294	0.314172	0.0463819	0.585033		87.9876	178.185	72.367	112.847	59.499	3.2357	15.5492	26.0946	37.2469	113.505	68.3794	73.0439	70.1487	142.335	101.233	104.572	306.792	194	108.935	256.285	146.043	355.743	203.242	252.69
AGAP010219-RA	3.00662	-0.0938875	0.00108258	0.927584		70.3901	215.519	47.0076	110.972	5.06375	12.9428	13.157	10.3879	55.0606	127.534	14.1218	65.5722	138.035	163.474	84.361	128.623	511.32	108	56.0236	189.428	266.687	176.678	225.114	210.931
AGAP010220-RA	1.67811	0.846212	0.023462	0.181915		78.2112	93.335	95.8708	89.139	50.6375	51.7712	23.3238	41.9108	92.3075	278.024	96.6231	155.652	391.475	288.899	186.799	289.058	657.411	209	146.284	693.642	577.821	549.134	337.565	606.866
AGAP010234-RA	2.8368	-0.972833	0.0205857	0.10683		21.5081	81.456	62.4707	55.1449	22.7869	3.2357	14.9512	13.6579	51.8218	124.983	37.1627	71.3227	205.92	166.293	213.915	195.376	224.007	270	118.272	72.4285	105.828	133.702	204.093	103.986
AGAP010253-RA	1.13021	-0.0954366	0.0417407	0.70249		180.863	195.155	155.867	177.295	39.2441	38.8284	145.325	74.4659	166.801	281.85	176.895	208.515	228.549	281.852	246.455	252.285	637.932	445	485.538	573.856	512.208	382.006	522.823	489.357
AGAP010267-RA	2.31788	0.0658169	0.039268	0.909598		127.093	101.82	69.2744	99.3959	30.3825	19.4142	20.3336	23.3768	76.1132	322.661	97.3664	165.38	225.155	357.953	214.518	265.875	579.495	431	208.532	289.714	334.416	651.798	406.343	425.31
AGAP010277-RA	1.83916	1.07192	0.0443085	0.341766		33.2398	30.546	23.5038	29.0965	5.06375	6.4714	15.5492	9.02812	16.1943	71.4191	34.1897	40.601	37.3372	70.4631	69.8991	59.2332	160.7	106	127.609	543.213	146.043	139.671	131.437	276.309
AGAP010282-RA	2.22683	-0.194016	0.0167903	0.865903		37.1503	71.274	38.9668	49.1304	21.5209	9.70709	18.5394	16.5892	42.1052	225.735	53.5143	107.118	234.206	302.991	128.349	221.849	657.411	140	93.3726	150.428	463.527	164.74	296.928	259.565
AGAP010317-RA	2.53131	-0.699443	0.00323074	0.110572		19.5528	174.791	39.5854	77.9764	6.32969	0	31.6964	12.6754	12.9554	76.5205	30.4734	39.9831	73.543	98.6484	98.8229	90.3381	165.57	144	118.272	58.4999	133.343	71.6262	142.614	87.8231
AGAP010322-RA	2.48251	0.527848	0.00559255	0.607023		13.687	67.88	6.18521	29.2507	2.53187	3.2357	3.58828	3.11862	25.9109	52.289	8.91906	29.0396	28.2858	57.7798	31.9367	39.3341	73.0457	56	37.349	30.6428	165.092	44.1695	55.4649	79.968
AGAP010373-RA	1.27796	0.210802	0.0266712	0.665204		46.9267	132.366	66.1818	81.8248	20.255	16.1785	49.6378	28.6904	85.8298	173.446	74.3255	111.201	104.092	218.436	123.529	148.685	287.313	211	130.722	136.5	275.153	316.349	209.678	242.667
AGAP010420-RA	1.80018	0.0212381	0.0411428	0.971948		116.339	81.456	83.5004	93.7652	6.32969	80.8924	50.8339	46.0187	53.4412	169.62	80.2715	101.111	285.121	279.034	216.928	260.361	613.583	321	152.509	298.071	340.766	464.377	362.364	367.738
AGAP010428-RA	2.3231	-0.920603	0.0457236	0.100506		97.764	39.031	74.8411	70.5454	10.1275	0	66.3831	25.5035	51.8218	108.404	49.7981	70.0079	150.48	146.563	209.697	168.914	350.619	446	261.443	158.785	296.318	103.858	352.687	186.321
AGAP010451-RA	1.39654	-0.207452	0.000784172	0.64668		28.3516	105.214	43.2965	58.954	17.7231	32.357	33.4906	27.8569	32.3886	95.6506	40.1358	56.0583	113.143	124.015	111.477	116.212	228.876	218	84.0353	142.071	175.674	142.059	176.971	153.268
AGAP010488-RA	1.06072	0.759128	0.0102972	0.149786		47.9044	88.244	45.7706	60.6397	20.255	9.70709	28.1082	19.3568	50.2024	59.941	56.4874	55.5436	57.703	46.5057	65.0785	56.4291	43.8274	135	87.1478	144.857	114.294	191.003	88.6584	150.051
AGAP010491-RA	4.01229	0.235359	0.000194356	0.78434		29.3292	123.881	57.5225	70.2442	0	0	11.3629	3.78763	30.7692	109.679	46.825	62.4245	183.292	181.795	105.451	156.846	282.443	110	28.0118	181.071	224.355	89.5327	140.152	164.986
AGAP010493-RA	2.71847	-1.14517	0.0305803	0.377332		53.7702	18.667	18.5556	30.331	12.6594	3.2357	4.78437	6.89315	11.336	39.5356	14.1218	21.6645	87.1202	73.2816	47.6037	69.3352	243.486	52	56.0236	80.7856	42.3312	35.8131	117.17	52.9766
AGAP010499-RA	1.52966	0.509289	0.00172541	0.459034		382.257	218.913	171.33	257.5	56.9672	45.2998	58.6085	53.6252	142.51	141.563	134.529	139.534	262.492	162.065	166.914	197.157	662.281	278	214.757	821.784	347.116	475.12	385.013	548.007
AGAP010536-RA	2.89912	0.601314	0.0153923	0.510388		107.54	83.153	88.4486	93.0473	34.1803	12.9428	14.9512	20.6914	61.5384	165.794	32.7032	86.6786	286.252	301.582	171.735	253.19	491.841	162	56.0236	356.571	546.072	174.29	236.621	358.978
AGAP010539-RA	2.42168	-0.152889	0.0187591	0.816365		45.9491	40.728	41.4409	42.706	0	22.6499	20.3336	14.3278	56.6801	95.6506	28.2437	60.1914	173.109	166.293	135.58	158.327	360.359	176	84.0353	206.143	207.423	144.446	206.798	186.004
AGAP010559-RA	2.85101	1.09217	0.0131375	0.0107814		25.4186	25.455	6.18521	19.0196	1.26594	3.2357	4.18632	2.89599	8.09715	31.8835	8.1758	16.0522	39.6001	40.8686	30.1289	36.8659	38.9577	32	37.349	91.9284	61.3802	77.5951	36.1022	76.9679
AGAP010574-RA	1.97842	0.332981	0.0284784	0.773389		54.7479	84.85	43.2965	60.9648	21.5209	3.2357	6.57851	10.445	118.218	53.5643	34.1897	68.6575	67.8859	118.378	53.0269	79.7636	209.398	21	6.22484	119.786	99.4783	78.7888	78.8741	99.3509
AGAP010575-RA	2.07329	-0.100369	0.0314677	0.831306		44.9715	117.093	31.5446	64.5363	15.1912	3.2357	7.17655	8.5345	84.2104	31.8835	25.2707	47.1215	62.2287	47.9149	43.3857	51.1764	116.873	63	59.136	103.071	61.3802	58.4947	79.6697	74.3154
AGAP010587-RA	6.0576	-0.464981	0.036067	0.521774		18.5752	18.667	12.3704	16.5375	0	0	2.39218	0.797395	8.09715	66.3177	18.5814	30.9988	134.64	140.926	118.708	131.425	228.876	121	99.5974	22.2857	148.159	155.19	149.825	108.545
AGAP010589-RA	3.96147	-0.726603	0.00144018	0.198444		15.6422	103.517	21.6482	46.9358	0	3.2357	8.97069	4.0688	34.008	118.607	31.96	61.5249	125.589	190.25	142.209	152.683	219.137	192	93.3726	61.2856	120.644	122.958	168.17	101.629
AGAP010591-RA	1.61663	-0.854117	0.0136296	0.0434407		735.186	802.681	762.018	766.628	473.461	268.563	427.603	389.875	1342.51	2990.67	1446.37	1926.52	3622.84	3706.36	3331.06	3553.42	5970.26	5671	6729.05	1760.57	4800.36	3601.6	6123.44	3387.51
AGAP010624-RA	1.00767	1.28679	0.0264367	0.00215782		208.237	313.945	164.527	228.903	102.541	45.2998	51.432	66.4242	242.915	154.316	187.3	194.844	214.972	186.023	134.375	178.457	258.095	175	140.059	493.071	471.993	433.339	191.051	466.134
AGAP010626-RA	2.24788	-1.48689	0.00827768	0.0651709		17.5975	40.728	47.0076	35.1111	5.06375	12.9428	29.3043	15.7703	12.9554	66.3177	40.879	40.0507	165.189	163.474	109.669	146.111	360.359	182	180.52	64.0713	80.4293	113.408	240.96	85.9696
AGAP010638-RA	4.28729	-1.35857	0.0409636	0.162789		21.5081	47.516	65.5633	44.8625	0	19.4142	16.1472	11.8538	11.336	218.083	37.1627	88.8607	646.047	415.732	508.577	523.452	1397.61	716	420.177	183.857	478.343	325.899	844.594	329.366
AGAP010656-RA	2.6494	0.356408	0.00126292	0.528615		39.1056	76.365	30.9261	48.7989	5.06375	3.2357	14.9512	7.7502	12.9554	53.5643	16.3516	27.6238	62.2287	80.3279	58.4501	67.0023	170.44	91	62.2484	195	95.2452	124.152	107.896	138.132
AGAP010670-RA	3.08916	0.100684	0.00468907	0.913216		26.3963	105.214	40.8224	57.4776	24.0528	3.2357	5.38242	10.8903	37.2469	109.679	20.0679	55.6647	179.898	157.837	109.067	148.934	360.359	93	65.3608	80.7856	230.705	244.723	172.906	185.404
AGAP010676-RA	2.90472	0.67068	0.0357261	0.501357		26.3963	47.516	43.2965	39.0696	1.26594	25.8856	9.56874	12.2401	35.6275	114.781	15.6083	55.3388	283.989	205.752	113.285	201.009	350.619	52	24.8994	186.643	319.601	174.29	142.506	226.845
AGAP010680-RA	1.98342	1.05046	0.0170803	0.371088		34.2174	44.122	22.2668	33.5354	2.53187	9.70709	1.79414	4.6777	17.8137	24.2315	34.933	25.6594	32.8115	26.776	18.0774	25.8883	38.9577	15	15.5621	94.7141	25.3987	23.8754	23.1733	47.9961
AGAP010690-RA	1.81035	-0.315135	0.0439339	0.803712		37.1503	113.699	81.0263	77.2919	10.1275	9.70709	10.7648	10.1998	77.7327	40.8109	19.3246	45.9561	61.0973	50.7334	36.1547	49.3285	155.831	17	24.8994	89.1427	42.3312	27.4567	65.91	52.9769
AGAP010691-RA	1.53224	0.851584	0.0311483	0.0693103		267.873	127.275	149.064	181.404	70.8925	12.9428	76.5499	53.4617	142.51	174.722	203.652	173.628	264.755	262.123	218.736	248.538	452.883	234	273.893	732.642	535.49	465.57	320.259	577.901
AGAP010693-RA	5.52426	-0.0653033	0.0121779	0.948332		21.5081	30.546	23.5038	25.186	0	0	1.79414	0.598046	6.47772	40.8109	35.6762	27.655	117.669	64.8261	50.014	77.503	150.961	62	15.5621	122.571	71.963	23.8754	76.1744	72.8032
AGAP010699-RA	3.30017	-0.0845655	0.0439945	0.948009		30.3069	23.758	40.8224	31.6291	15.1912	0	2.39218	5.86114	37.2469	93.0999	20.8111	50.386	141.429	193.069	63.2708	132.59	340.88	34	15.5621	111.428	101.595	155.19	130.147	122.738
AGAP010711-RA	1.55475	0.97513	0.0169167	0.107101		132.959	661.83	113.808	302.866	43.0419	148.842	41.8632	77.9157	132.793	255.068	118.178	168.68	364.321	339.632	200.659	301.537	584.365	201	133.834	576.642	656.134	574.203	306.4	602.326
AGAP010715-RA	4.65534	0.0579136	0.00157259	0.963341		21.5081	28.849	8.04078	19.466	3.79781	0	1.19609	1.66463	14.5749	44.6369	5.94604	21.7193	102.96	98.6484	43.9883	81.8656	267.834	13	21.7869	83.5713	103.711	127.733	100.874	105.005
AGAP010720-RA	1.75208	1.58011	0.0158983	0.0520231		44.9715	50.91	64.9447	53.6087	11.3934	0	10.7648	7.38609	43.7246	34.4342	28.9869	35.7153	36.2058	40.8686	25.9109	34.3284	73.0457	27	28.0118	147.643	74.0796	161.159	42.6858	127.627
AGAP010725-RA	3.96874	-0.922926	0.0132767	0.231462		35.1951	18.667	29.0705	27.6442	1.26594	0	7.7746	3.01351	19.4332	44.6369	18.5814	27.5505	76.9373	71.8724	86.1688	78.3262	155.831	184	80.9229	27.8571	143.926	50.1383	140.251	73.9738
AGAP010738-RA	1.8892	0.431564	0.0225543	0.170556		72.3454	27.152	43.2965	47.598	8.86156	9.70709	10.7648	9.77783	48.5829	66.3177	56.4874	57.1293	74.6744	69.0539	73.5146	72.4143	131.482	131	96.485	153.214	203.19	127.733	119.656	161.379
AGAP010755-RA	2.02327	0.497616	0.00950742	0.455721		76.2559	78.062	72.9855	75.7678	15.1912	6.4714	29.3043	16.989	121.457	82.8972	160.543	121.633	199.132	135.289	138.593	157.671	321.401	116	136.946	328.714	131.227	350.968	191.449	270.303
AGAP010770-RA	1.18503	0.69094	0.0263822	0.212692		52.7926	78.062	84.1189	71.6578	79.754	12.9428	46.0496	46.2488	43.7246	109.679	57.2306	70.2115	174.24	116.969	123.529	138.246	248.355	215	202.307	406.714	182.024	485.864	221.888	358.201
AGAP010781-RA	1.64278	-0.0832464	0.0475152	0.893799		125.138	28.849	42.0595	65.3488	26.5847	0	26.314	17.6329	84.2104	52.289	49.7981	62.0992	59.9658	42.2779	155.465	85.903	224.007	177	127.609	284.142	65.6134	149.221	176.205	166.326
AGAP010789-RA	1.77792	2.0063	0.0089531	0.0464351		624.712	1982.1	659.344	1088.72	117.732	352.691	89.1089	186.511	607.287	505.035	330.748	481.023	953.796	889.244	404.33	749.124	1572.92	182	127.609	3431.99	1887.97	2243.09	627.509	2521.02
AGAP010791-RA	3.03906	1.57761	0.00722604	0.0354829		16.6199	83.153	26.5964	42.1231	3.79781	3.2357	2.39218	3.1419	22.672	29.3328	8.1758	20.0602	80.3316	39.4593	18.6799	46.157	34.088	22	6.22484	77.9999	42.3312	65.6573	20.7709	61.9961
AGAP010792-RA	1.80752	0.513668	0.041277	0.327432		607.115	169.7	385.339	387.384	55.7012	51.7712	181.806	96.4261	160.324	294.604	325.546	260.158	583.818	370.636	477.845	477.433	886.287	591	868.365	1682.57	878.372	787.888	781.884	1116.28
AGAP010865-RA	3.72771	-1.7119	0.00306634	0.0380239		27.3739	101.82	29.0705	52.7548	0	0	19.1375	6.37916	6.47772	28.0575	25.2707	19.9353	58.8344	56.3705	100.028	71.7443	116.873	181	90.2602	19.5	38.0981	60.8823	129.378	39.4934
AGAP010872-RA	3.39911	-0.450873	0.0208494	0.344787		9.7764	30.546	20.4112	20.2445	0	3.2357	5.38242	2.8727	24.2915	45.9123	11.1488	27.1175	71.2802	66.2353	62.0656	66.527	102.264	136	62.2484	94.7141	76.1962	48.9446	100.171	73.285
AGAP010876-RA	3.79685	-1.33175	0.0030893	0.122049		235.611	285.096	160.197	226.968	29.1166	45.2998	35.2847	36.567	150.607	487.18	118.921	252.236	1072.6	900.519	907.484	960.2	2361.81	1625	753.206	339.857	785.244	758.044	1580	627.715
AGAP010897-RA	2.29141	0.0974102	0.00941022	0.765296		325.554	797.59	811.5	644.881	51.9034	113.249	209.914	125.022	403.238	705.264	283.923	464.142	1011.5	945.615	865.303	940.806	1952.75	1560	918.164	1677	1350.37	1713.06	1476.97	1580.14
AGAP010909-RA	3.23855	-0.670775	0.00488886	0.56473		16.6199	115.396	37.7298	56.5819	5.06375	19.4142	5.98046	10.1528	21.0526	105.853	14.1218	47.0093	236.469	155.019	121.721	171.07	569.756	117	112.047	80.7856	198.957	222.041	266.268	167.261
AGAP010917-RA	2.69176	1.0436	0.02697	0.06308		57.6808	27.152	38.9668	41.2665	0	9.70709	10.7648	6.82398	16.1943	56.115	28.9869	33.7654	80.3316	56.3705	84.361	73.6877	165.57	122	65.3608	320.357	213.773	193.391	117.644	242.507
AGAP010924-RA	3.10084	-0.697659	0.000274145	0.264495		27.3739	37.334	51.9558	38.8879	0	6.4714	3.58828	3.35322	21.0526	36.9849	37.1627	31.7334	73.543	57.7798	35.5522	55.625	121.743	71	46.6863	61.2856	52.914	33.4256	79.8097	49.2084
AGAP010929-RA	3.27856	-0.035136	0.0191374	0.951971		672.617	504.009	665.529	614.052	87.3497	207.085	102.266	132.233	506.882	1391.4	364.938	754.406	2857.99	2824.16	1765.56	2482.57	4903.8	2409	1357.02	3281.57	2359.96	2819.68	2889.94	2820.41
AGAP010971-RA	1.86861	0.1503	0.04764	0.851546		1119.4	329.218	749.029	732.549	144.317	116.485	354.043	204.948	474.493	742.249	691.97	636.237	1861.2	1369.8	964.729	1398.58	3515.93	1517	1948.37	4827.64	1284.75	1635.46	2327.1	2582.62
AGAP010985-RA	2.36547	0.401046	0.00679467	0.643435		22.4857	22.061	15.463	20.0033	22.7869	0	1.79414	8.19367	12.9554	15.3041	12.6353	13.6316	55.4401	49.3242	31.9367	45.567	121.743	26	15.5621	89.1427	65.6134	60.8823	54.4349	71.8795
AGAP011054-RA	1.06555	0.487165	0.00519746	0.370155		1409.76	1425.48	1478.88	1438.04	627.905	776.567	730.812	711.762	1316.6	1969.13	1441.17	1575.63	3092.2	2495.8	1846.3	2478.1	5838.78	2759	2147.57	5251.06	3439.41	6371.15	3581.78	5020.54
AGAP011080-RA	2.79941	0.714011	0.0320894	0.272335		22.4857	45.819	68.6559	45.6535	16.4572	0	9.56874	8.67531	43.7246	65.0424	22.2976	43.6882	169.715	136.698	65.0785	123.831	175.31	31	77.8105	195	120.644	150.415	94.7067	155.353
AGAP011084-RA	2.22796	0.723799	0.0211235	0.421948		103.63	105.214	121.849	110.231	5.06375	48.5355	20.3336	24.6443	148.988	103.303	38.6492	96.9798	282.858	174.749	145.824	201.143	550.277	90	43.5739	451.285	325.95	352.162	227.95	376.466
AGAP011119-RA	1.48763	1.52889	0.0228097	0.188104		16.6199	16.97	16.7001	16.7633	24.0528	0	5.38242	9.81174	24.2915	24.2315	25.2707	24.5979	90.5145	42.2779	18.6799	50.4908	107.134	29	18.6745	250.714	63.4968	132.508	51.6027	148.906
AGAP011124-RA	1.69573	0.861714	0.0191724	0.491591		44.9715	79.759	32.7816	52.504	3.79781	64.714	5.98046	24.8307	38.8663	51.0136	28.9869	39.6223	122.195	114.15	41.5779	92.6409	311.661	20	3.11242	337.071	137.576	133.702	111.591	202.783
AGAP011126-RA	1.91405	1.79546	0.00922898	0.127438		87.01	72.971	68.0374	76.0061	31.6484	0	23.9218	18.5234	84.2104	73.9698	59.4604	72.5469	204.789	98.6484	63.2708	122.236	150.961	55	68.4732	540.428	165.092	247.11	91.4781	317.543
AGAP011145-RA	1.27205	1.14425	0.0115651	0.151107		87.01	59.395	52.5743	66.3264	20.255	42.0641	49.0398	37.1196	92.3075	71.4191	63.9199	75.8822	207.052	181.795	115.093	167.98	228.876	106	74.6981	437.356	158.742	309.186	136.525	301.762
AGAP011147-RA	1.34529	1.29229	0.0111241	0.0910097		94.8311	86.547	58.141	79.8397	20.255	42.0641	49.0398	37.1196	100.405	77.7958	74.3255	84.1753	207.052	187.432	115.093	169.859	233.746	106	77.8105	479.142	211.656	331.868	139.186	340.889
AGAP011149-RA	2.5898	0.177446	0.00770721	0.794409		117.317	122.184	132.982	124.161	12.6594	45.2998	26.314	28.0911	181.376	330.313	143.448	218.379	486.515	481.968	307.918	425.467	1017.77	356	292.567	431.785	607.453	845.189	555.446	628.142
AGAP011158-RA	1.03431	0.0698078	0.0419194	0.909793		243.432	84.85	184.319	170.867	51.9034	71.1854	129.776	84.2883	131.174	130.085	101.826	121.028	237.601	166.293	245.852	216.582	360.359	390	516.662	771.642	330.183	228.01	422.34	443.278
AGAP011161-RA	2.3855	0.48677	0.00567212	0.332901		297.203	936.744	555.432	596.46	73.4244	113.249	130.972	105.882	519.837	749.901	399.871	556.536	1529.69	1111.91	748.403	1130	2137.8	825	843.466	1791.21	1496.41	2046.12	1268.76	1777.91
AGAP011170-RA	2.01052	0.771734	0.0076607	0.289978		29.3292	72.971	21.0297	41.11	3.79781	12.9428	5.98046	7.57369	37.2469	31.8835	18.5814	29.2373	53.1773	52.1427	34.347	46.5557	116.873	38	31.1242	105.857	146.043	65.6573	61.9991	105.852
AGAP011172-RA	1.46562	-0.412986	0.0228333	0.45749		132.959	64.486	125.56	107.668	56.9672	16.1785	85.5206	52.8888	123.077	121.157	100.339	114.858	279.463	188.841	235.006	234.437	438.274	383	513.549	548.785	101.595	352.162	444.941	334.181
AGAP011174-RA	2.0167	0.54183	0.00519891	0.25734		347.062	198.549	173.805	239.805	58.2331	12.9428	96.8835	56.0198	160.324	197.678	125.61	161.204	358.664	277.625	287.43	307.906	706.108	435	423.289	1061.36	664.6	551.522	521.466	759.159
AGAP011178-RA	3.12925	0.40326	0.000664556	0.279427		29.3292	30.546	26.5964	28.8239	8.86156	0	11.3629	6.74148	55.0606	79.0712	49.0548	61.0622	157.269	157.837	183.184	166.097	185.049	124	112.047	211.714	129.11	216.072	140.365	185.632
AGAP011185-RA	1.76247	0.625595	0.0122593	0.578796		26.3963	35.637	19.7927	27.2753	17.7231	0	8.37265	8.69859	16.1943	28.0575	18.5814	20.9444	42.9944	28.1852	31.9367	34.3721	58.4365	48	21.7869	30.6428	27.5153	139.671	42.7412	65.9431
AGAP011190-RA	1.33941	0.191132	0.0116411	0.810331		328.487	257.944	210.297	265.576	79.754	110.014	113.629	101.132	550.606	252.518	153.854	318.993	510.275	427.006	368.778	435.353	1071.34	419	382.828	1225.71	357.699	555.103	624.388	712.838
AGAP011204-RA	2.076	1.18899	0.00789649	0.36666		766.47	1932.88	565.329	1088.23	72.1584	317.098	121.403	170.22	782.185	615.99	201.422	533.199	1421.08	959.708	570.642	983.809	1996.58	270	189.858	3551.78	1145.06	903.684	818.813	1866.84
AGAP011213-RA	4.54179	-0.525619	0.0187469	0.426246		37.1503	39.031	11.7519	29.3111	3.79781	6.4714	1.19609	3.82177	6.47772	80.3465	5.94604	30.9234	161.795	136.698	107.862	135.452	267.834	139	108.935	52.9285	141.81	163.546	171.923	119.428
AGAP011244-RA	2.99228	1.07787	3.23341e-05	0.387444		143.713	127.275	69.8929	113.627	24.0528	12.9428	19.1375	18.711	199.19	196.403	95.8799	163.824	567.978	374.864	216.928	386.59	891.157	117	68.4732	1384.5	438.128	450.051	358.877	757.559
AGAP011286-RA	2.5898	-0.397608	0.0230012	0.610311		46.9267	64.486	142.26	84.5576	22.7869	29.1213	25.716	25.8747	22.672	127.534	34.1897	61.4653	282.858	218.436	209.095	236.796	613.583	179	196.082	217.285	292.085	241.142	329.555	250.171
AGAP011291-RA	2.02164	0.15671	0.00354404	0.736078		44.9715	115.396	69.2744	76.5473	1.26594	19.4142	22.7258	14.4686	29.1498	72.6944	31.96	44.6014	76.9373	84.5557	62.6682	74.7204	150.961	117	90.2602	80.7856	122.76	195.778	119.407	133.108
AGAP011292-RA	5.81531	-1.41143	0.0450385	0.247986		20.5304	10.182	25.3594	18.6906	0	0	2.39218	0.797395	9.71658	48.463	8.1758	22.1184	213.84	131.061	81.3481	142.083	379.837	117	96.485	69.6427	69.8465	83.5639	197.774	74.351
AGAP011305-RA	1.485	-0.219355	0.0171052	0.757445		506.418	127.275	249.264	294.319	182.295	29.1213	184.796	132.071	536.032	266.546	337.438	380.005	926.642	481.968	657.414	688.674	1475.52	699	1154.71	1766.14	391.564	701.937	1109.74	953.213
AGAP011315-RA	2.30873	-0.215449	0.0463459	0.667892		205.304	86.547	238.749	176.867	29.1166	29.1213	111.237	56.4915	160.324	265.271	110.002	178.532	626.813	453.782	454.947	511.847	798.632	785	911.939	1209	459.294	481.089	831.857	716.46
AGAP011327-RA	2.16482	1.21039	0.0137416	0.103262		28.3516	66.183	44.5335	46.356	0	3.2357	14.3531	5.86294	24.2915	63.7671	55.7441	47.9342	48.6515	63.4168	36.1547	49.4077	97.3942	26	15.5621	94.7141	93.1286	133.702	46.3188	107.182
AGAP011329-RA	1.79048	0.697188	0.0134337	0.379022		219.969	139.154	207.823	188.982	67.0947	6.4714	124.992	66.1859	223.481	126.259	121.894	157.211	409.578	250.849	276.584	312.337	569.756	261	407.727	1156.07	450.827	401.107	412.828	669.335
AGAP011337-RA	3.1059	-0.378924	0.0171978	0.501812		73.323	64.486	92.1597	76.6562	26.5847	12.9428	13.7551	17.7608	35.6275	140.288	35.6762	70.5304	300.961	211.389	216.928	243.093	574.626	284	270.781	367.714	162.975	337.837	376.469	289.509
AGAP011338-RA	1.89781	1.13444	0.0362113	0.244131		26.3963	67.88	11.1334	35.1366	2.53187	9.70709	2.99023	5.0764	21.0526	21.6808	21.5544	21.4293	47.5201	36.6408	13.2567	32.4726	77.9154	15	34.2366	133.714	29.6318	115.796	42.384	93.0472
AGAP011351-RA	4.59891	-0.484488	0.00502827	0.643046		14.6646	81.456	23.5038	39.8748	0	3.2357	5.38242	2.8727	11.336	70.1438	2.97302	28.1509	192.343	116.969	92.1946	133.836	262.964	59	65.3608	94.7141	143.926	38.2006	129.108	92.2803
AGAP011361-RA	3.37855	1.25881	0.0379225	0.113185		14.6646	42.425	12.3704	23.1533	1.26594	0	2.39218	1.21937	21.0526	7.65205	22.2976	17.0008	35.0744	32.413	17.4748	28.3207	48.6971	8	6.22484	55.7142	42.3312	52.5259	20.974	50.1904
AGAP011363-RA	5.4948	-0.677294	0.0110214	0.39739		16.6199	25.455	16.0816	19.3855	0	3.2357	1.19609	1.47726	16.1943	84.1725	16.3516	38.9061	176.503	160.656	155.465	164.208	413.925	223	124.497	83.5713	262.453	130.121	253.807	158.715
AGAP011383-RA	2.1159	0.33615	0.0193587	0.761943		68.4348	47.516	27.8335	47.9281	6.32969	32.357	14.9512	17.8793	72.8744	84.1725	12.6353	56.5607	171.978	166.293	81.3481	139.873	336.01	74	52.9111	364.928	122.76	96.6954	154.307	194.795
AGAP011386-RA	4.84093	0.412243	0.0220453	0.700737		30.3069	61.092	51.9558	47.7849	0	0	9.56874	3.18958	21.0526	153.041	14.1218	62.7385	250.046	288.899	155.465	231.47	535.668	68	37.349	169.928	342.883	340.224	213.672	284.345
AGAP011393-RA	2.88275	1.06945	0.0405397	0.267462		29.3292	42.425	37.1113	36.2885	8.86156	3.2357	1.79414	4.63047	121.457	30.6082	24.5274	58.8643	95.0402	59.189	34.347	62.8587	150.961	78	43.5739	331.499	107.945	132.508	90.845	190.651
AGAP011403-RA	2.8334	0.747477	0.0118227	0.210593		31.2845	40.728	23.5038	31.8388	0	0	12.559	4.18632	37.2469	14.0288	13.3786	21.5514	50.9144	35.2316	36.1547	40.7669	87.6548	46	37.349	136.5	82.5458	68.0449	57.0013	95.6968
AGAP011404-RA	2.1012	0.26004	0.0411954	0.760876		36.1727	22.061	19.1742	25.8026	0	0	10.7648	3.58828	24.2915	21.6808	28.2437	24.7386	27.1543	42.2779	19.8851	29.7724	141.222	32	31.1242	119.786	59.2637	65.6573	68.1153	81.5689
AGAP011413-RA	1.35421	0.685417	0.036214	0.285935		125.138	276.611	189.886	197.212	82.2859	32.357	102.864	72.5023	174.899	114.781	111.488	133.722	341.692	239.575	172.94	251.402	486.971	237	136.946	428.999	313.251	642.248	286.972	461.499
AGAP011440-RA	1.32316	0.746839	0.0286951	0.349577		48.882	35.637	26.5964	37.0385	22.7869	6.4714	7.17655	12.1449	85.8298	22.9561	18.5814	42.4558	54.3087	46.5057	27.7186	42.8443	97.3942	22	15.5621	52.9285	80.4293	93.1141	44.9854	75.4906
AGAP011471-RA	2.28188	0.887408	0.000974401	0.225795		88.9653	83.153	93.3967	88.505	5.06375	19.4142	13.157	12.545	29.1498	53.5643	39.3925	40.7022	99.5659	83.1465	57.245	79.9858	165.57	71	71.5857	286.928	175.674	107.439	102.719	190.014
AGAP011504-RA	1.69248	0.315583	0.00521408	0.491123		268.851	230.792	364.928	288.19	75.9562	55.0069	151.904	94.2889	374.088	478.253	436.291	429.544	635.864	636.987	670.068	647.639	1012.9	760	771.88	618.428	1026.53	1522.06	848.26	1055.67
AGAP011535-RA	1.61495	0.513458	0.010336	0.229352		63.5466	127.275	82.8819	91.2345	16.4572	48.5355	20.9316	28.6414	93.927	91.8246	94.3934	93.3816	196.869	147.973	118.708	154.517	287.313	177	164.958	334.285	201.073	362.906	209.757	299.421
AGAP011536-RA	1.42488	0.46892	0.00299856	0.660429		41.0609	47.516	19.1742	35.917	16.4572	25.8856	6.57851	16.3071	42.1052	52.289	26.0139	40.136	126.72	77.5094	36.1547	80.1281	219.137	18	43.5739	189.428	48.6809	150.415	93.5703	129.508
AGAP011547-RA	3.035	1.30938	0.00460531	0.126121		70.3901	215.519	112.571	132.827	1.26594	22.6499	9.56874	11.1615	82.591	102.027	34.933	73.1837	160.663	153.61	90.3868	134.887	282.443	33	65.3608	392.785	349.232	201.747	126.935	314.588
AGAP011560-RA	1.06742	-0.432351	0.00986369	0.223703		163.266	171.397	281.427	205.363	51.9034	55.0069	117.815	74.9085	205.668	195.127	231.895	210.897	234.206	229.71	248.865	237.594	540.538	606	432.626	484.714	230.705	454.826	526.388	390.082
AGAP011586-RA	4.66542	-1.75429	0.0403969	0.0888418		18.5752	18.667	22.8853	20.0425	0	0	11.3629	3.78763	16.1943	113.505	25.2707	51.6568	286.252	228.3	239.224	251.259	686.629	460	202.307	103.071	124.877	171.903	449.645	133.284
AGAP011603-RA	3.01749	-0.161279	0.0273297	0.214324		70.3901	47.516	133.601	83.8356	18.9891	0	44.8535	21.2808	108.502	170.896	109.258	129.552	367.715	307.219	430.844	368.593	374.968	481	435.739	378.857	389.447	386.781	430.569	385.028
AGAP011629-RA	1.52324	-0.187445	0.0284766	0.449518		657.952	319.036	596.873	524.62	234.198	80.8924	361.818	225.636	354.655	564.976	597.577	505.736	1095.23	861.059	1011.73	989.338	2079.37	1447	1727.39	1635.21	1193.74	1784.69	1751.25	1537.88
AGAP011638-RA	2.67173	-1.45099	0.02674	0.0892537		37.1503	49.213	29.0705	38.4779	0	25.8856	14.3531	13.4129	85.8298	108.404	20.8111	71.6817	308.881	188.841	198.851	232.191	486.971	272	189.858	86.357	126.994	133.702	316.276	115.684
AGAP011664-RA	2.12357	0.423506	0.0445933	0.602603		32.2621	132.366	17.9371	60.8551	7.59562	9.70709	6.57851	7.96041	92.3075	76.5205	31.2167	66.6816	84.8573	90.1928	53.6295	76.2265	141.222	48	21.7869	50.1428	120.644	112.214	70.3362	94.3337
AGAP011677-RA	1.8988	0.819512	0.0151848	0.132268		39.1056	13.576	12.9889	21.8902	3.79781	9.70709	8.97069	7.49187	35.6275	31.8835	13.3786	26.9632	76.9373	56.3705	47.6037	60.3038	112.003	44	62.2484	139.285	158.742	87.1452	72.7506	128.391
AGAP011688-RA	6.36322	-0.587738	0.0419817	0.545203		33.2398	15.273	58.141	35.5513	0	0	2.39218	0.797395	6.47772	59.941	14.8651	27.0946	188.949	111.332	104.849	135.043	374.968	117	71.5857	133.714	101.595	139.671	187.851	124.993
AGAP011690-RA	1.5263	0.310096	0.00752192	0.592881		133.937	198.549	123.086	151.857	22.7869	32.357	68.1773	41.107	77.7327	121.157	75.0687	91.3196	202.526	152.2	113.887	156.205	360.359	233	143.171	459.642	196.84	256.661	245.51	304.381
AGAP011750-RA	1.73377	-0.199758	0.000556454	0.668962		19.5528	15.273	26.5964	20.4741	8.86156	6.4714	8.97069	8.10122	29.1498	15.3041	29.7302	24.728	53.1773	50.7334	48.2063	50.7057	116.873	77	62.2484	94.7141	88.8955	39.3944	85.3738	74.3347
AGAP011753-RA	1.22802	1.38297	0.0123865	0.0193171		59.6361	173.094	53.1928	95.3076	25.3187	9.70709	7.17655	14.0675	46.9635	40.8109	36.4195	41.398	49.783	36.6408	17.4748	34.6329	82.7851	33	37.349	147.643	103.711	148.027	51.0447	133.127
AGAP011767-RA	2.93384	0.599906	0.000822778	0.203818		67.4572	120.487	43.915	77.2864	8.86156	3.2357	13.7551	8.61744	68.0161	63.7671	33.4465	55.0765	155.006	91.602	86.7714	111.126	199.658	141	112.047	314.785	167.208	204.135	150.902	228.709
AGAP011772-RA	4.5696	0.9836	0.0415329	0.317161		33.2398	25.455	59.3781	39.3576	2.53187	3.2357	2.39218	2.71992	30.7692	79.0712	11.1488	40.3297	230.812	153.61	63.8734	149.432	209.398	21	24.8994	239.571	110.061	155.19	85.099	168.274
AGAP011788-RA	4.38444	-0.0780202	0.0170442	0.925868	CLIPA14	17.5975	18.667	27.2149	21.1598	0	0	6.57851	2.19284	6.47772	43.3616	23.0409	24.2934	166.32	56.3705	80.7456	101.145	116.873	175	56.0236	211.714	67.7299	50.1383	115.966	109.861
AGAP011789-RA	2.31157	0.619208	0.00924884	0.48918		73.323	195.155	109.478	125.985	8.86156	38.8284	29.3043	25.6647	136.032	153.041	81.758	123.61	588.344	218.436	191.017	332.599	725.587	272	105.822	922.07	332.3	440.501	367.803	564.957
AGAP011792-RA	2.33605	-0.392123	0.0250179	0.716598	CLIPA7	33.2398	45.819	186.793	88.6174	3.79781	0	47.8437	17.2138	35.6275	61.2164	78.785	58.543	109.749	50.7334	119.311	93.2643	107.134	411	59.136	225.643	88.8955	125.346	192.423	146.628
AGAP011804-RA	1.58398	0.85354	0.000160355	0.163998		39.1056	35.637	47.0076	40.5834	12.6594	22.6499	13.157	16.1554	21.0526	22.9561	27.5004	23.8364	69.0173	76.1002	40.3728	61.8301	121.743	50	28.0118	128.143	93.1286	139.671	66.5848	120.314
AGAP011808-RA	1.85367	1.08155	0.0234201	0.217963		754.738	914.683	912.319	860.58	107.605	87.3638	702.704	299.224	1182.18	607.062	1585.36	1124.87	1435.79	1080.9	2343.43	1620.04	1290.47	1141	2144.46	5100.64	1217.02	3366.43	1525.31	3228.03
AGAP011814-RA	3.13919	-0.023808	0.00642452	0.959628		25.4186	15.273	31.5446	24.0787	1.26594	0	11.9609	4.40895	16.1943	25.5068	29.7302	23.8104	90.5145	47.9149	64.4759	67.6351	141.222	72	102.71	105.857	59.2637	145.64	105.31	103.587
AGAP011817-RA	2.62624	0.335077	0.0164772	0.718389		42.0385	25.455	37.7298	35.0744	6.32969	0	7.7746	4.70143	14.5749	33.1589	48.3116	32.0151	64.4916	63.4168	37.3599	55.0894	63.3062	61	80.9229	172.714	16.9325	69.2387	68.4097	86.2951
AGAP011822-RA	2.80084	-0.469906	0.00506214	0.413743		50.8373	98.426	138.549	95.9374	15.1912	12.9428	27.5101	18.5481	16.1943	87.9985	17.8381	40.677	240.995	160.656	127.144	176.265	331.14	262	183.633	298.071	194.724	68.0449	258.924	186.946
AGAP011827-RA	4.03354	-0.421674	0.00154141	0.329638		17.5975	66.183	61.2336	48.338	0	3.2357	12.559	5.26489	32.3886	107.129	59.4604	66.3259	271.543	176.158	204.877	217.526	418.795	319	255.218	178.285	198.957	364.1	331.005	247.114
AGAP011833-RA	2.21612	0.30735	0.00502586	0.669996		235.611	125.578	197.308	186.166	51.9034	19.4142	89.1089	53.4755	249.392	215.533	182.841	215.922	724.116	452.373	386.253	520.914	1017.77	392	376.603	1181.14	463.527	565.847	595.457	736.838
AGAP011845-RA	1.48259	1.25844	0.011041	0.18286		229.745	687.285	313.59	410.207	162.04	80.8924	58.6085	100.514	362.752	451.471	243.044	352.423	644.916	589.072	191.017	475.002	1675.18	166	158.733	1362.21	1269.94	2152.37	666.638	1594.84
AGAP011872-RA	3.61674	-1.08019	0.028688	0.0537809		100.697	112.002	160.816	124.505	20.255	25.8856	27.5101	24.5502	45.3441	329.038	57.9739	144.119	687.91	505.925	434.459	542.765	988.551	740	547.786	278.571	507.974	290.086	758.779	358.877
AGAP011876-RA	2.24483	0.737004	0.00775392	0.157862		71.3677	50.91	23.5038	48.5939	1.26594	9.70709	12.559	7.844	25.9109	34.4342	27.5004	29.2818	64.4916	45.0964	56.6424	55.4101	77.9154	70	28.0118	128.143	71.963	93.1141	58.6424	97.7399
AGAP011880-RA	2.7556	-1.01469	0.0344564	0.452227		16.6199	33.94	48.2447	32.9349	2.53187	0	5.38242	2.6381	27.5303	21.6808	3.71627	17.6425	36.2058	33.8223	19.2825	29.7702	112.003	30	12.4497	13.9285	33.865	28.6505	51.4843	25.4813
AGAP011884-RA	2.26463	2.07813	0.00412504	0.121655		85.0547	72.971	36.4928	64.8395	1.26594	38.8284	5.38242	15.1589	35.6275	43.3616	25.2707	34.7532	99.5659	98.6484	45.796	81.3368	170.44	39	21.7869	554.356	162.975	259.048	77.0756	325.46
AGAP011887-RA	1.5871	1.79223	0.00781704	0.0265858		62.569	67.88	38.3483	56.2658	6.32969	12.9428	9.56874	9.61374	48.5829	28.0575	35.6762	37.4389	54.3087	54.9612	22.2954	43.8551	77.9154	23	34.2366	192.214	101.595	174.29	45.0507	156.033
AGAP011893-RA	1.37701	-0.016312	0.0376229	0.949399		193.573	117.093	274.005	194.89	55.7012	45.2998	203.934	101.645	168.421	261.445	309.194	246.353	461.624	346.679	517.615	441.973	774.284	816	659.833	863.57	510.091	851.158	750.039	741.606
AGAP011895-RA	1.59687	0.496132	0.023283	0.151501		160.333	74.668	209.679	148.227	25.3187	35.5927	78.3441	46.4185	89.0687	118.607	116.691	108.122	221.76	202.934	181.979	202.224	331.14	265	245.881	515.356	334.416	337.837	280.674	395.87
AGAP011897-RA	2.79115	0.688323	0.00969349	0.510036		195.528	845.106	288.849	443.161	34.1803	97.0709	44.8535	58.7016	289.878	505.035	84.731	293.215	879.122	862.468	323.585	688.392	1767.7	123	158.733	1454.14	1087.91	760.431	683.146	1100.83
AGAP011948-RA	1.85341	1.07942	0.00882737	0.132479		253.209	339.4	324.105	305.571	54.4353	100.307	123.796	92.8458	667.205	513.962	410.277	530.482	945.876	820.191	730.326	832.131	861.939	493	413.952	1874.78	831.808	1031.42	589.63	1246
AGAP011966-RA	4.22938	0.779018	0.00353959	0.446641		65.5019	130.669	134.219	110.13	0	0	8.97069	2.99023	32.3886	96.9259	11.1488	46.8211	262.492	188.841	68.694	173.342	340.88	29	40.4615	345.428	182.024	176.678	136.78	234.71
AGAP011973-RA	3.67875	0.353546	0.0251298	0.688257		23.4634	35.637	16.7001	25.2668	0	3.2357	0	1.07857	55.0606	28.0575	47.5683	43.5622	53.1773	33.8223	22.898	36.6325	126.612	32	12.4497	64.0713	61.3802	93.1141	57.0207	72.8552
AGAP011984-RA	3.4468	-1.30614	0.0497649	0.00314397		36.1727	10.182	34.0187	26.7911	0	0	7.17655	2.39218	9.71658	36.9849	14.1218	20.2744	50.9144	32.413	38.565	40.6308	141.222	164	124.497	61.2856	44.4478	68.0449	143.239	57.9261
AGAP012005-RA	2.84366	-0.50439	0.0394904	0.425155		57.6808	32.243	77.9337	55.9525	0	22.6499	27.5101	16.72	74.4938	122.433	50.5413	82.4893	338.298	287.489	244.044	289.944	642.802	295	273.893	406.714	215.889	231.591	403.898	284.731
AGAP012012-RA	3.18338	-0.279266	0.0417484	0.848767		18.5752	5.091	14.226	12.6307	2.53187	0	2.39218	1.64135	12.9554	22.9561	12.6353	16.1823	58.8344	77.5094	21.0903	52.478	180.179	14	6.22484	75.2142	52.914	37.0069	66.8014	55.045
AGAP012013-RA	2.39869	-0.502713	0.0257821	0.651672		81.1441	30.546	39.5854	50.4252	2.53187	25.8856	13.157	13.8582	38.8663	56.115	11.1488	35.3767	283.989	98.6484	90.9894	157.876	394.447	71	77.8105	128.143	169.325	85.9514	181.086	127.806
AGAP012040-RA	2.55026	0.654497	0.0222412	0.518795		26.3963	69.577	27.2149	41.0627	8.86156	12.9428	4.18632	8.66356	114.98	89.2739	48.3116	84.1883	244.389	166.293	64.4759	158.386	404.186	22	37.349	220.071	262.453	247.11	154.512	243.212
AGAP012044-RA	2.04143	1.79122	0.000601638	0.107282		69.4125	93.335	55.0484	72.5986	10.1275	12.9428	10.1668	11.079	66.3967	53.5643	38.6492	52.8701	100.697	73.2816	46.3986	73.4592	175.31	27	12.4497	345.428	118.527	279.342	71.5864	247.766
AGAP012084-RA	3.25576	-0.146904	0.0104676	0.851104		29.3292	30.546	8.6593	22.8448	1.26594	3.2357	2.39218	2.29794	38.8663	26.7822	24.5274	30.0586	73.543	49.3242	45.796	56.2211	102.264	49	24.8994	83.5713	25.3987	50.1383	58.7211	53.0361
AGAP012107-RA	2.84114	1.59508	0.0121572	0.147457		120.25	388.613	188.649	232.504	58.2331	6.4714	10.1668	24.9571	288.259	288.227	160.543	245.676	436.732	387.547	152.452	325.577	681.759	111	133.834	604.499	675.183	1519.67	308.864	933.117
AGAP012109-RA	2.18076	-0.0405493	0.0128444	0.931357		71.3677	176.488	34.0187	93.9581	1.26594	12.9428	20.9316	11.7134	35.6275	39.5356	35.6762	36.9464	62.2287	77.5094	56.0398	65.2593	126.612	93	80.9229	147.643	55.0306	89.5327	100.178	97.402
AGAP012113-RA	1.5624	1.42738	0.00894451	0.0617499		252.231	198.549	100.2	183.66	60.765	32.357	65.7851	52.969	276.923	192.577	177.638	215.712	376.767	353.725	216.928	315.807	555.147	205	155.621	1044.64	520.674	897.715	305.256	821.01
AGAP012121-RA	2.15965	1.19878	0.0215821	0.271997		30.3069	67.88	47.6261	48.6043	7.59562	25.8856	7.7746	13.7519	50.2024	42.0863	12.6353	34.9746	101.829	101.467	53.6295	85.6417	126.612	38	21.7869	247.928	67.7299	112.214	62.1331	142.624
AGAP012124-RA	2.461	0.16923	0.0325764	0.816361		43.0162	20.364	53.1928	38.8577	11.3934	0	14.3531	8.58218	40.4858	68.8684	44.5953	51.3165	118.8	112.741	83.7585	105.1	292.183	173	84.0353	172.714	105.828	339.031	183.073	205.858
AGAP012135-RA	1.38111	0.243354	0.0227073	0.68707		237.567	218.913	181.227	212.569	37.9781	77.6567	119.011	78.2154	76.1132	249.967	102.569	142.883	267.018	242.393	222.954	244.122	472.362	439	323.692	824.57	317.484	319.93	411.685	487.328
AGAP012140-RA	1.89951	0.0976747	0.00147341	0.798997		480.999	514.191	424.924	473.371	141.785	197.378	177.62	172.261	634.817	874.884	432.574	647.425	1607.76	1419.13	1052.1	1359.66	2610.16	1386	1201.39	1738.28	1932.42	1890.93	1732.52	1853.88
AGAP012142-RA	2.16511	-0.224685	0.0287737	0.741621		33.2398	23.758	18.5556	25.1845	29.1166	0	10.7648	13.2938	17.8137	52.289	14.1218	28.0749	110.88	71.8724	69.8991	84.2173	180.179	95	43.5739	64.0713	122.76	85.9514	106.251	90.9278
AGAP012144-RA	3.31871	1.28348	0.00116988	0.0154549		45.9491	39.031	30.3075	38.4292	3.79781	0	4.78437	2.86073	12.9554	30.6082	14.8651	19.4762	45.2572	57.7798	33.7444	45.5938	53.5668	42	12.4497	94.7141	84.6624	83.5639	36.0055	87.6468
AGAP012154-RA	1.69714	1.34204	0.0240805	0.133631		244.41	453.099	191.123	296.211	130.392	55.0069	35.8828	73.7604	408.097	186.2	83.9878	226.095	373.372	369.227	188.607	310.402	633.062	89	96.485	944.356	501.625	629.117	272.849	691.699
AGAP012160-RA	3.74795	1.10262	0.00134154	0.322236		21.5081	100.123	30.9261	50.8524	0	16.1785	3.58828	6.58892	9.71658	42.0863	1.48651	17.7631	158.4	162.065	39.1676	119.878	316.531	24	21.7869	303.642	359.815	114.602	120.773	259.353
AGAP012167-RA	3.3994	-0.996646	0.0474097	0.0262772		217.036	74.668	153.393	148.366	20.255	6.4714	69.3734	32.0333	74.4938	283.126	134.529	164.05	764.847	617.257	593.54	658.548	1597.26	1324	992.862	515.356	759.845	686.418	1304.71	653.873
AGAP012169-RA	1.43485	0.430485	0.0246358	0.36162		64.5243	56.001	63.0892	61.2048	3.79781	38.8284	25.716	22.7807	136.032	112.23	82.5013	110.254	135.772	149.382	126.542	137.232	336.01	182	158.733	278.571	404.263	229.204	225.581	304.013
AGAP012196-RA	1.97156	0.6408	0.00940324	0.307407		55.7255	106.911	92.1597	84.9321	16.4572	9.70709	20.3336	15.4993	118.218	103.303	103.312	108.278	185.555	140.926	89.1817	138.554	360.359	102	214.757	501.428	239.171	315.155	225.705	351.918
AGAP012197-RA	1.60429	0.893044	0.0121148	0.274524		80.1665	110.305	115.045	101.839	46.8397	9.70709	24.5199	27.0222	126.316	104.578	79.5283	103.474	181.029	136.698	87.3739	135.034	336.01	94	143.171	381.642	158.742	524.065	191.06	354.816
AGAP012216-RA	2.41007	0.537007	1.02956e-05	0.303117		174.02	322.43	199.782	232.077	40.51	64.714	30.5004	45.2414	116.599	227.011	140.475	161.362	474.07	411.505	225.967	370.514	540.538	720	152.509	757.713	552.422	740.137	471.015	683.424
AGAP012217-RA	2.44227	0.597281	2.09408e-05	0.260369		174.02	330.915	197.927	234.287	39.2441	64.714	30.5004	44.8195	110.121	228.286	114.461	150.956	462.755	401.64	221.146	361.847	530.798	701	149.396	757.713	543.956	787.888	460.398	696.519
AGAP012248-RA	2.13096	-0.01826	0.00266494	0.969837		80.1665	108.608	87.2115	91.9953	10.1275	55.0069	16.1472	27.0939	77.7327	117.331	87.7041	94.256	310.012	191.66	174.145	225.272	472.362	237	245.881	323.142	201.073	419.013	318.414	314.41
AGAP012249-RA	1.22351	1.26738	0.0299866	0.0323143		175.975	128.972	185.556	163.501	50.6375	29.1213	90.903	56.8873	251.012	128.809	136.016	171.946	242.126	228.3	167.517	212.648	384.707	199	136.946	724.285	527.023	483.477	240.218	578.262
AGAP012283-RA	1.16633	-0.0111341	0.0219904	0.987539		168.154	115.396	139.786	141.112	44.3078	90.5995	63.3929	66.1001	136.032	154.316	81.758	124.035	305.486	225.482	144.619	225.196	540.538	187	270.781	551.571	234.938	204.135	332.773	330.214
AGAP012289-RA	4.27699	-1.88224	0.000741322	0.020273		58.6584	159.518	94.6338	104.27	1.26594	12.9428	13.157	9.12191	40.4858	145.389	34.933	73.6025	397.132	302.991	244.647	314.924	730.457	414	432.626	153.214	139.693	134.896	525.694	142.601
AGAP012332-RA	1.68395	-0.153819	0.0299415	0.75561		129.049	39.031	134.838	100.972	55.7012	6.4714	37.0789	33.0838	68.0161	67.5931	68.3794	67.9962	142.56	105.695	162.696	136.984	379.837	316	164.958	337.071	141.81	294.861	286.932	257.914
AGAP012335-RA	2.48778	0.489825	0.030767	0.639543		47.9044	37.334	51.3373	45.5252	2.53187	22.6499	8.37265	11.1848	66.3967	65.0424	16.3516	49.2636	141.429	129.652	68.694	113.258	287.313	54	43.5739	298.071	167.208	75.2075	128.296	180.162
AGAP012350-RA	1.91161	-0.224773	0.0224139	0.649174		59.6361	44.122	100.819	68.1923	12.6594	9.70709	55.0203	25.7956	61.5384	98.2013	96.6231	85.4543	214.972	170.521	174.748	186.747	443.144	265	158.733	256.285	273.036	212.491	288.959	247.271
AGAP012358-RB	2.18967	1.21144	0.0496672	0.062233		21.5081	27.152	28.452	25.704	13.9253	3.2357	9.56874	8.90992	30.7692	96.9259	18.5814	48.7588	105.223	105.695	67.4888	92.8022	141.222	92	49.7987	167.143	298.435	189.809	94.3401	218.462
AGAP012359-RA	1.8829	0.500022	0.00994502	0.521185		37.1503	117.093	55.0484	69.7639	21.5209	3.2357	17.9414	14.2327	30.7692	65.0424	73.5822	56.4646	79.2002	104.285	74.1172	85.8676	199.658	97	37.349	89.1427	139.693	243.529	111.336	157.455
AGAP012359-RB	2.14689	0.805063	0.00874395	0.429987		40.0833	84.85	47.0076	57.3136	21.5209	0	12.559	11.36	21.0526	70.1438	57.9739	49.7234	74.6744	93.0113	71.7069	79.7975	194.788	79	28.0118	86.357	126.994	313.962	100.6	175.771
AGAP012362-RA	1.87507	1.30306	0.00907308	0.159716		57.6808	54.304	106.386	72.7902	36.7122	19.4142	6.57851	20.9016	68.0161	53.5643	46.825	56.1352	123.326	112.741	80.7456	105.604	189.919	72	46.6863	403.928	162.975	194.585	102.868	253.829
AGAP012367-RA	2.13241	-0.558983	0.00323207	0.517071		50.8373	118.79	56.2854	75.3042	26.5847	0	21.5297	16.0381	17.8137	33.1589	27.5004	26.1577	83.7259	67.6446	61.463	70.9445	180.179	87	65.3608	72.4285	14.8159	138.477	110.847	75.2406
AGAP012368-RA	5.53441	-0.63117	0.0136369	0.363016		17.5975	20.364	30.9261	22.9625	0	0	1.79414	0.598046	21.0526	38.2602	10.4056	23.2395	80.3316	91.602	51.8218	74.5851	150.961	87	56.0236	55.7142	99.4783	34.6193	97.9949	63.2706
AGAP012369-RA	3.20267	-0.27544	0.0375498	0.736531		30.3069	8.485	25.3594	21.3837	3.79781	0	5.98046	3.25942	24.2915	25.5068	8.1758	19.3247	74.6744	36.6408	43.3857	51.567	121.743	74	68.4732	147.643	16.9325	53.7197	88.072	72.7649
AGAP012402-RA	1.39914	2.63875	0.023579	0.192608		40.0833	84.85	30.9261	51.9531	16.4572	3.2357	17.3433	12.3454	43.7246	48.463	28.9869	40.3915	57.703	53.552	33.7444	48.3331	97.3942	48	49.7987	838.499	177.791	199.36	65.0643	405.216
AGAP012413-RA	2.91071	0.00163522	0.00195234	0.998498		47.9044	341.097	159.579	182.86	27.8506	38.8284	29.9023	32.1938	66.3967	544.571	124.867	245.278	491.041	752.546	349.496	531.028	1217.43	494	311.242	197.785	721.747	1105.43	674.223	674.988
AGAP012439-RA	1.26341	-0.308342	0.0359747	0.688617		39.1056	227.398	84.1189	116.874	30.3825	110.014	37.6769	59.3577	93.927	345.617	73.5822	171.042	210.446	360.771	213.313	261.51	662.281	305	183.633	175.5	488.925	265.017	383.638	309.814
AGAP012513-RA	2.34952	-0.208511	0.00118632	0.798852		58.6584	224.004	49.4817	110.715	15.1912	19.4142	29.9023	21.5026	53.4412	109.679	45.3385	69.4864	185.555	176.158	154.863	172.192	418.795	237	140.059	434.571	131.227	122.958	265.285	229.585
AGAP012516-RA	2.71736	-0.290279	0.0273353	0.407216		73.323	135.76	178.134	129.072	3.79781	42.0641	40.6671	28.843	32.3886	323.937	69.1227	141.816	210.446	376.273	246.455	277.725	457.753	448	295.68	211.714	404.263	366.487	400.478	327.488
AGAP012523-RA	2.00472	-0.446116	0.0191849	0.477743	RM62F	78.2112	145.942	110.715	111.623	29.1166	25.8856	32.8925	29.2982	103.644	215.533	43.852	121.009	209.315	242.393	163.299	205.002	530.798	309	177.408	172.714	347.116	226.816	339.069	248.882
AGAP012577-RA	1.74284	1.33998	0.031527	0.165352		1358.92	2209.49	1399.71	1656.04	491.184	462.705	275.699	409.863	3544.93	1539.34	1021.98	2035.42	3634.16	3079.24	1240.11	2651.17	6121.23	829	781.217	9248.56	4029.93	6293.56	2577.15	6524.01
AGAP012637-RA	2.27397	0.27194	0.0016619	0.79024		31.2845	52.607	72.367	52.0862	22.7869	16.1785	5.98046	14.9819	45.3441	45.9123	50.5413	47.2659	201.395	122.606	54.8347	126.278	350.619	73	46.6863	303.642	99.4783	164.74	156.768	189.287
AGAP012641-RA	4.47538	0.611015	0.0263173	0.473613		46.9267	28.849	42.0595	39.2784	8.86156	0	2.39218	3.75125	25.9109	104.578	32.7032	54.3974	209.315	171.93	100.028	160.424	272.704	70	34.2366	267.428	137.576	170.709	125.647	191.905
AGAP012642-RA	1.98037	0.754076	0.0112229	0.370047		28.3516	62.789	42.678	44.6062	3.79781	12.9428	4.78437	7.17499	16.1943	14.0288	43.1088	24.4439	40.7315	33.8223	31.3341	35.296	87.6548	72	62.2484	197.785	29.6318	146.834	73.9677	124.75
AGAP012662-RA	2.2767	1.53375	0.00923503	0.139902		41.0609	35.637	64.9447	47.2142	10.1275	12.9428	8.97069	10.6803	24.2915	39.5356	11.8921	25.2397	95.0402	76.1002	47.0012	72.7138	131.482	31	21.7869	273	91.0121	169.515	61.423	177.842
AGAP012743-RA	2.06093	0.0928964	0.0169624	0.948749		22.4857	76.365	20.4112	39.754	5.06375	0	6.57851	3.88075	27.5303	52.289	27.5004	35.7732	54.3087	49.3242	18.0774	40.5701	150.961	15	15.5621	30.6428	23.2822	139.671	60.5077	64.532
AGAP012763-RA	2.59356	-0.769939	0.0100196	0.134595		97.764	61.092	25.9779	61.6113	0	12.9428	11.3629	8.10189	14.5749	62.4917	13.3786	30.1484	70.1487	67.6446	53.6295	63.8076	228.876	196	186.745	197.785	48.6809	112.214	203.874	119.56
AGAP012792-RA	1.34303	0.486347	0.0488647	0.147545		35.1951	22.061	46.3891	34.5484	39.2441	6.4714	8.37265	18.0294	32.3886	36.9849	26.0139	31.7958	70.1487	56.3705	50.014	58.8444	136.352	88	71.5857	130.928	124.877	158.771	98.6458	138.192
AGAP012796-RA	2.67934	1.62166	0.0311799	0.157362		19.5528	35.637	36.4928	30.5609	0	0	7.7746	2.59153	27.5303	20.4055	5.20278	17.7129	44.1258	52.1427	18.0774	38.1153	48.6971	27	9.33726	150.428	63.4968	47.7508	28.3448	87.2253
AGAP012829-RA	2.32846	0.927994	0.00441136	0.302121		23.4634	62.789	19.1742	35.1422	12.6594	0	7.17655	6.61198	21.0526	30.6082	7.43255	19.6978	67.8859	35.2316	24.7057	42.6077	77.9154	41	31.1242	80.7856	42.3312	162.353	50.0132	95.1565
AGAP012879-RA	1.73774	-0.760635	0.0094172	0.0433074		423.318	524.373	424.306	457.332	197.486	48.5355	478.437	241.486	644.533	844.276	595.347	694.719	1866.86	1482.54	1591.41	1646.94	2546.86	2513	3025.27	2267.57	1314.38	1190.19	2695.04	1590.71
AGAP012934-RA	1.13163	0.0999018	0.0287826	0.863832		56.7031	45.819	61.2336	54.5853	21.5209	3.2357	19.7355	14.8307	27.5303	28.0575	55.0009	36.8629	32.8115	28.1852	39.7702	33.589	77.9154	95	62.2484	61.2856	48.6809	142.059	78.3879	84.0084
